# Supplementary material for: Prognostic Significance and Immune Landscape of a Cuproptosis-Related LncRNA Signature in Ovarian Cancer
Source: Biomedicines. 2024 Nov 19;12(11):2640. doi: 10.3390/biomedicines12112640 (PMC11592286; doi:10.3390/biomedicines12112640)
Supplement: Supplementary file 1 [file biomedicines-12-02640-s001.zip]

Archive with 1 entries (1 files):
- biomedicines-3302712-supplementary.xlsx
