# Supplementary material for: Prognostic Significance and Immune Landscape of a Cuproptosis-Related LncRNA Signature in Ovarian Cancer
Source: Biomedicines. 2024 Nov 19;12(11):2640. doi: 10.3390/biomedicines12112640 (PMC11592286; doi:10.3390/biomedicines12112640)
Supplement: Supplementary file 1 [file biomedicines-12-02640-s001.zip › biomedicines-3302712-supplementary.xlsx]

## Sheet: S1
Table S1: Summary of 19 cuproptosis-related genes
Gene	Type
ATP7A	cuproptosis
ATP7B	cuproptosis
CDKN2A	cuproptosis
DBT	cuproptosis
DLAT	cuproptosis
DLD	cuproptosis
DLST	cuproptosis
FDX1	cuproptosis
GCSH	cuproptosis
GLS	cuproptosis
LIAS	cuproptosis
LIPT1	cuproptosis
LIPT2	cuproptosis
MTF1	cuproptosis
NFE2L2	cuproptosis
NLRP3	cuproptosis
PDHA1	cuproptosis
PDHB	cuproptosis
SLC31A1	cuproptosis

## Sheet: S2
Table S2: Spearman correlation analysis between the cuproptosis-related genes and lncRNAs.
Cuproptosis	lncRNA	df	cor	pvalue	Regulation
NLRP3	LINC01224	377	-0.322186	1.33029e-10	negative
LIPT1	AC087741.2	377	0.396524	1.01234e-15	postive
MTF1	AC087741.2	377	-0.314329	3.88814e-10	negative
GCSH	LINC00592	377	0.304217	1.47737e-09	postive
GCSH	ITFG2-AS1	377	0.391621	2.42691e-15	postive
LIPT1	ITFG2-AS1	377	0.352206	1.6459e-12	postive
LIPT2	ITFG2-AS1	377	0.313871	4.1351e-10	postive
MTF1	AP001610.2	377	0.312937	4.68675e-10	postive
CDKN2A	LEMD1-AS1	377	-0.30478	1.37336e-09	negative
NLRP3	AC093249.6	377	-0.326415	7.3729e-11	negative
SLC31A1	ADIRF-AS1	377	-0.336255	1.80153e-11	negative
LIAS	AC108471.3	377	0.452322	1.6391e-20	postive
SLC31A1	AC126773.3	377	-0.316615	2.85523e-10	negative
GCSH	AL023803.1	377	0.303164	1.69266e-09	postive
GCSH	AL109936.2	377	0.340366	9.84972e-12	postive
LIPT1	AL109936.2	377	0.35226	1.63223e-12	postive
MTF1	AL109936.2	377	-0.300762	2.30424e-09	negative
NLRP3	LINC02195	377	0.331379	3.64426e-11	postive
LIPT1	AP000941.1	377	-0.356942	7.87603e-13	negative
NLRP3	AL136531.1	377	-0.343579	6.10677e-12	negative
SLC31A1	AL136531.1	377	-0.347785	3.23842e-12	negative
LIPT2	AC087286.2	377	-0.302398	1.86815e-09	negative
NLRP3	AC087286.2	377	0.375093	4.16313e-14	postive
FDX1	AC084018.2	377	-0.371763	7.23995e-14	negative
NLRP3	AC138904.1	377	-0.34384	5.87209e-12	negative
ATP7B	AC008608.2	377	-0.314127	3.99557e-10	negative
GCSH	AC008608.2	377	0.355744	9.501e-13	postive
LIPT1	AC008608.2	377	0.398023	7.72625e-16	postive
MTF1	AC008608.2	377	-0.374209	4.82491e-14	negative
CDKN2A	CDKN2A-DT	377	0.624197	2.52219e-42	postive
NLRP3	AL133467.1	377	0.309164	7.73817e-10	postive
FDX1	AC027682.5	377	-0.301472	2.10402e-09	negative
FDX1	AL031670.1	377	-0.31074	6.2813e-10	negative
CDKN2A	AC124312.2	377	-0.314554	3.77226e-10	negative
GCSH	LINC01918	377	0.309697	7.2114e-10	postive
NLRP3	LINC01615	377	0.349861	2.36e-12	postive
MTF1	AC124016.2	377	-0.379177	2.09359e-14	negative
SLC31A1	AC124016.2	377	-0.31081	6.22291e-10	negative
FDX1	AC138956.1	377	-0.303259	1.67211e-09	negative
LIPT2	AC138956.1	377	-0.310941	6.11529e-10	negative
LIPT1	AC012442.1	377	0.326902	6.88433e-11	postive
NLRP3	AC012442.1	377	-0.378653	2.28777e-14	negative
SLC31A1	AC012442.1	377	-0.348618	2.85305e-12	negative
NLRP3	DGUOK-AS1	377	-0.309929	6.99375e-10	negative
NLRP3	ERICH6-AS1	377	-0.39783	8.00048e-16	negative
DLAT	AP003392.4	377	0.325597	8.2703e-11	postive
FDX1	AP003392.4	377	0.340336	9.89389e-12	postive
SLC31A1	Z84485.1	377	-0.322605	1.25539e-10	negative
CDKN2A	A2M-AS1	377	-0.302569	1.82757e-09	negative
PDHA1	A2M-AS1	377	-0.302536	1.83539e-09	negative
LIPT2	AC091982.3	377	0.315637	3.25966e-10	postive
LIPT1	AL024508.1	377	0.3194	1.95289e-10	postive
NLRP3	MIR223HG	377	0.52409	3.99981e-28	postive
FDX1	DLG1-AS1	377	0.317416	2.56074e-10	postive
FDX1	DLG3-AS1	377	0.326888	6.89772e-11	postive
LIPT2	BRWD1-AS2	377	0.357638	7.05985e-13	postive
LIPT1	AC008764.6	377	0.302081	1.94592e-09	postive
NLRP3	AC008764.6	377	-0.319387	1.95642e-10	negative
DLST	AC109347.2	377	-0.354727	1.11337e-12	negative
GCSH	AC068580.1	377	-0.313218	4.51347e-10	negative
LIPT1	AC068580.1	377	-0.322885	1.20753e-10	negative
NLRP3	AC068580.1	377	0.438565	3.01572e-19	postive
NLRP3	AL133353.1	377	-0.356401	8.57261e-13	negative
NLRP3	HECW2-AS1	377	0.366076	1.83577e-13	postive
DLAT	AP001001.1	377	0.315506	3.31776e-10	postive
MTF1	AC098869.2	377	0.332062	3.30424e-11	postive
FDX1	LINC02749	377	0.304074	1.50496e-09	postive
LIPT1	LINC02749	377	0.378614	2.30274e-14	postive
NLRP3	LINC02749	377	-0.313539	4.3238e-10	negative
MTF1	AC007114.1	377	-0.33716	1.57857e-11	negative
LIAS	TAF1A-AS1	377	0.305933	1.18212e-09	postive
LIPT1	TAF1A-AS1	377	0.310083	6.85297e-10	postive
NLRP3	PRR34	377	0.31962	1.89499e-10	postive
NLRP3	CLMAT3	377	0.329109	5.03772e-11	postive
SLC31A1	AL121782.1	377	-0.309747	7.16437e-10	negative
FDX1	AC010913.1	377	0.337711	1.4562e-11	postive
GCSH	AC010913.1	377	0.388565	4.15501e-15	postive
LIPT1	AC010913.1	377	0.34546	4.60409e-12	postive
GCSH	AP002807.1	377	-0.329818	4.55444e-11	negative
GCSH	DYRK3-AS1	377	0.334932	2.18372e-11	postive
LIPT1	DYRK3-AS1	377	0.322657	1.24634e-10	postive
ATP7B	AC023043.1	377	-0.343769	5.93522e-12	negative
LIPT1	AC023043.1	377	0.306722	1.06631e-09	postive
LIPT1	AL359711.2	377	0.323533	1.10343e-10	postive
NLRP3	AC004921.1	377	0.529618	8.66034e-29	postive
GCSH	LINC02453	377	0.345414	4.63554e-12	postive
LIPT1	LINC02453	377	0.337384	1.52751e-11	postive
SLC31A1	U91328.3	377	-0.426272	3.64769e-18	negative
LIAS	IQCH-AS1	377	0.314581	3.75852e-10	postive
NLRP3	AC069360.1	377	0.366296	1.77141e-13	postive
LIPT2	LINC01556	377	0.321202	1.52427e-10	postive
GCSH	AC007009.1	377	0.336498	1.73863e-11	postive
LIPT1	AC007009.1	377	0.463307	1.45416e-21	postive
GCSH	AC083798.2	377	0.324313	9.89775e-11	postive
LIPT1	AC083798.2	377	0.506065	4.85693e-26	postive
SLC31A1	AC083798.2	377	-0.354376	1.17589e-12	negative
LIPT2	LINC01465	377	0.317438	2.5529e-10	postive
GCSH	AC025287.2	377	0.324089	1.02126e-10	postive
GCSH	DLEU1	377	0.3357	1.9532e-11	postive
LIPT1	DLEU1	377	0.332141	3.26689e-11	postive
FDX1	AC016586.1	377	-0.371371	7.7242e-14	negative
GCSH	AC016586.1	377	-0.369481	1.05395e-13	negative
FDX1	AL590729.1	377	-0.322768	1.22715e-10	negative
ATP7A	AC104335.1	377	-0.301064	2.21703e-09	negative
NLRP3	AC104335.1	377	-0.356785	8.07261e-13	negative
SLC31A1	AC104335.1	377	-0.458685	4.07283e-21	negative
NLRP3	AL050341.2	377	-0.324498	9.64503e-11	negative
NLRP3	LINC02611	377	0.354971	1.07193e-12	postive
MTF1	RMRP	377	-0.31793	2.38772e-10	negative
DLST	AC097505.1	377	-0.316475	2.90997e-10	negative
LIPT2	AL035420.3	377	0.345792	4.37932e-12	postive
NLRP3	AL035420.3	377	-0.311608	5.59647e-10	negative
LIPT1	AC135050.6	377	0.305404	1.26628e-09	postive
MTF1	AC135050.6	377	-0.393297	1.80288e-15	negative
NLRP3	AC135050.6	377	-0.368401	1.25766e-13	negative
SLC31A1	AC135050.6	377	-0.340916	9.07976e-12	negative
LIPT2	AC093677.2	377	0.30545	1.25878e-09	postive
MTF1	MIR181A2HG	377	-0.36028	4.6507e-13	negative
NLRP3	MIR181A2HG	377	-0.346681	3.82847e-12	negative
GCSH	SLC25A25-AS1	377	-0.332966	2.90139e-11	negative
DLST	AL021368.1	377	-0.325815	8.02101e-11	negative
LIPT1	AL021368.1	377	0.32446	9.69603e-11	postive
MTF1	AL021368.1	377	-0.300055	2.52178e-09	negative
DLST	AL049840.4	377	0.343162	6.49954e-12	postive
LIPT1	AL049840.4	377	-0.372685	6.21559e-14	negative
MTF1	AL049840.4	377	0.302825	1.76826e-09	postive
CDKN2A	DEPDC1-AS1	377	0.314182	3.96589e-10	postive
NLRP3	AC010422.2	377	-0.340542	9.5961e-12	negative
DLST	AC068792.1	377	-0.349388	2.5369e-12	negative
GCSH	RGMB-AS1	377	0.321012	1.5646e-10	postive
SLC31A1	AC010210.1	377	-0.344456	5.35414e-12	negative
GCSH	PIK3CD-AS2	377	0.319776	1.85469e-10	postive
LIPT1	PIK3CD-AS2	377	0.312275	5.11998e-10	postive
GCSH	AL513327.1	377	-0.340866	9.14704e-12	negative
LIPT1	TMEM99	377	0.321729	1.41714e-10	postive
GCSH	AC005884.2	377	0.325712	8.13737e-11	postive
LIPT1	AC005884.2	377	0.365343	2.06692e-13	postive
MTF1	AC005884.2	377	-0.440462	2.03429e-19	negative
SLC31A1	AC005884.2	377	-0.34717	3.55532e-12	negative
PDHA1	AC093620.1	377	-0.307857	9.19078e-10	negative
NLRP3	AC010201.2	377	-0.309442	7.45845e-10	negative
SLC31A1	AC010201.2	377	-0.371866	7.11795e-14	negative
LIPT1	AC100788.1	377	-0.318562	2.19019e-10	negative
GCSH	YEATS2-AS1	377	-0.374912	4.29106e-14	negative
LIPT1	YEATS2-AS1	377	-0.438322	3.17155e-19	negative
GCSH	AL391069.2	377	0.341554	8.25877e-12	postive
LIPT1	AL391069.2	377	0.304359	1.4503e-09	postive
MTF1	AL391069.2	377	-0.324262	9.96889e-11	negative
GCSH	AL445524.1	377	0.331903	3.38064e-11	postive
LIPT1	AL445524.1	377	0.47738	5.73057e-23	postive
SLC31A1	AL445524.1	377	-0.317565	2.50936e-10	negative
ATP7B	IRF1-AS1	377	-0.318024	2.35714e-10	negative
GCSH	AC013270.1	377	0.33713	1.58547e-11	postive
LIPT1	AC013270.1	377	0.36276	3.13159e-13	postive
DLST	AL607028.1	377	-0.308331	8.63476e-10	negative
LIPT1	AC026726.1	377	0.354866	1.08964e-12	postive
MTF1	AC138028.2	377	0.327001	6.78837e-11	postive
NLRP3	AC138028.2	377	0.329326	4.88448e-11	postive
GCSH	AC011468.5	377	0.354011	1.24465e-12	postive
LIPT1	AC011468.5	377	0.360916	4.20317e-13	postive
MTF1	AC011468.5	377	-0.304927	1.3474e-09	negative
NLRP3	AC011468.5	377	-0.329038	5.08881e-11	negative
MTF1	LINC02550	377	-0.358022	6.64661e-13	negative
LIPT1	HDAC4-AS1	377	0.315899	3.14605e-10	postive
LIPT1	AC073352.1	377	0.318517	2.20365e-10	postive
MTF1	AC025162.2	377	-0.303459	1.62936e-09	negative
NLRP3	AC025162.2	377	-0.363918	2.60062e-13	negative
GCSH	AC006547.1	377	-0.352021	1.69355e-12	negative
LIAS	STX18-AS1	377	0.378061	2.52829e-14	postive
LIPT2	AL163051.1	377	0.316874	2.75637e-10	postive
NLRP3	LINC00426	377	0.505633	5.42962e-26	postive
NLRP3	RPP38-DT	377	-0.345151	4.82296e-12	negative
NLRP3	AC245128.3	377	0.577468	4.36306e-35	postive
NLRP3	MELTF-AS1	377	-0.346856	3.72845e-12	negative
NLRP3	AC104041.1	377	-0.33922	1.16662e-11	negative
DLST	AC007686.3	377	0.337359	1.53313e-11	postive
NLRP3	AC021087.4	377	-0.305437	1.26085e-09	negative
LIPT1	AFDN-DT	377	0.34024	1.00354e-11	postive
SLC31A1	AFDN-DT	377	-0.391709	2.38923e-15	negative
LIAS	TMEM161B-AS1	377	0.328626	5.39524e-11	postive
LIPT1	TMEM161B-AS1	377	0.322776	1.22588e-10	postive
ATP7B	CD27-AS1	377	-0.333904	2.53408e-11	negative
LIPT1	CD27-AS1	377	0.31368	4.24231e-10	postive
CDKN2A	CCND2-AS1	377	-0.331487	3.58819e-11	negative
LIPT1	AC021851.1	377	0.374523	4.57894e-14	postive
GCSH	AP001469.1	377	-0.305005	1.33377e-09	negative
LIPT1	AP001469.1	377	-0.323257	1.14656e-10	negative
GCSH	AL136307.1	377	0.35343	1.36196e-12	postive
LIPT1	AL136307.1	377	0.339776	1.07475e-11	postive
SLC31A1	SNHG22	377	-0.331531	3.5657e-11	negative
FDX1	AC106820.5	377	-0.323177	1.15946e-10	negative
FDX1	LAMC1-AS1	377	-0.301123	2.20027e-09	negative
MTF1	AC004812.2	377	-0.307256	9.9439e-10	negative
DLST	AP003392.3	377	-0.4507	2.32672e-20	negative
FDX1	AP003392.3	377	0.461033	2.41806e-21	postive
PDHA1	PHKA2-AS1	377	0.510694	1.45506e-26	postive
NLRP3	SNHG17	377	-0.301903	1.99089e-09	negative
SLC31A1	SNHG17	377	-0.313617	4.27876e-10	negative
GCSH	AC124068.2	377	0.347014	3.64038e-12	postive
LIPT1	AC124068.2	377	0.327427	6.3924e-11	postive
LIPT2	LINC01124	377	0.300091	2.51041e-09	postive
FDX1	AC004466.3	377	-0.301721	2.03807e-09	negative
FDX1	AL662797.1	377	-0.309318	7.58181e-10	negative
GCSH	AC016394.2	377	0.376086	3.52514e-14	postive
LIPT1	AC016394.2	377	0.468391	4.59994e-22	postive
MTF1	AC016394.2	377	-0.385544	7.03066e-15	negative
NLRP3	AC016394.2	377	-0.301667	2.05209e-09	negative
DLST	AL136040.1	377	0.32923	4.952e-11	postive
GCSH	C9orf92	377	0.431961	1.16533e-18	postive
LIPT1	LINC01532	377	0.309207	7.69411e-10	postive
FDX1	AC018653.3	377	-0.386529	5.92589e-15	negative
PDHA1	AC018653.3	377	-0.304576	1.41019e-09	negative
MTF1	AC026304.1	377	-0.310107	6.83089e-10	negative
LIPT2	AC025154.2	377	0.32285	1.21339e-10	postive
GCSH	OXCT1-AS1	377	0.309365	7.53518e-10	postive
SLC31A1	AL132655.2	377	-0.348904	2.73119e-12	negative
GCSH	AC009061.2	377	0.33008	4.38735e-11	postive
ATP7B	AC138207.5	377	-0.342495	7.17987e-12	negative
NLRP3	AC138207.5	377	0.600777	1.50735e-38	postive
MTF1	AC073569.2	377	0.317949	2.38126e-10	postive
ATP7B	LINC00853	377	-0.349089	2.65554e-12	negative
FDX1	AL157392.3	377	-0.319716	1.8702e-10	negative
LIPT2	AL157392.3	377	-0.312097	5.24336e-10	negative
FDX1	PCCA-DT	377	0.331279	3.69699e-11	postive
NLRP3	PCCA-DT	377	-0.352557	1.55896e-12	negative
GCSH	AC010531.6	377	0.374566	4.54569e-14	postive
LIPT1	AC010531.6	377	0.306055	1.16337e-09	postive
MTF1	AC010531.6	377	-0.301028	2.22712e-09	negative
GCSH	AL139220.2	377	0.389108	3.77771e-15	postive
GCSH	ZNF426-DT	377	0.338835	1.23455e-11	postive
LIPT1	ZNF426-DT	377	0.301527	2.08938e-09	postive
MTF1	ZNF426-DT	377	-0.314263	3.92277e-10	negative
NLRP3	ZNF426-DT	377	-0.326103	7.70333e-11	negative
NLRP3	LINC00519	377	0.310113	6.82555e-10	postive
NLRP3	BOLA3-AS1	377	-0.330496	4.13478e-11	negative
NLRP3	AC006033.2	377	0.645966	3.90802e-46	postive
LIPT1	AC126755.1	377	-0.330902	3.90192e-11	negative
NLRP3	AL137802.2	377	-0.316993	2.71243e-10	negative
GCSH	AP001107.1	377	-0.315193	3.461e-10	negative
GCSH	LOH12CR2	377	0.389899	3.28823e-15	postive
LIPT1	LOH12CR2	377	0.386353	6.11039e-15	postive
PDHA1	LOH12CR2	377	-0.317897	2.39849e-10	negative
NLRP3	AC005703.6	377	0.313678	4.24343e-10	postive
SLC31A1	AL355388.1	377	-0.335326	2.06238e-11	negative
LIPT2	AC022167.4	377	0.312227	5.15352e-10	postive
GCSH	AP006621.4	377	-0.404939	2.18143e-16	negative
DLST	AC010894.2	377	-0.303188	1.68746e-09	negative
GCSH	AC010894.2	377	0.439677	2.39477e-19	postive
LIPT1	AC010894.2	377	0.467091	6.18468e-22	postive
LIPT2	AC010894.2	377	0.373954	5.03397e-14	postive
MTF1	AC010894.2	377	-0.340351	9.87121e-12	negative
NLRP3	AC010894.2	377	-0.35323	1.40491e-12	negative
DLST	AC022306.2	377	-0.394239	1.52425e-15	negative
SLC31A1	AC022306.2	377	-0.394825	1.37292e-15	negative
LIPT1	COL4A2-AS1	377	-0.350754	2.05788e-12	negative
ATP7B	AC243773.1	377	0.363015	3.00637e-13	postive
LIPT1	DLGAP1-AS1	377	0.328337	5.62096e-11	postive
FDX1	AC026124.2	377	0.302673	1.80319e-09	postive
NLRP3	AC004477.1	377	-0.300577	2.3594e-09	negative
FDX1	LINC00265	377	-0.385847	6.67149e-15	negative
MTF1	AL603839.2	377	0.32516	8.79299e-11	postive
LIPT1	PAXIP1-AS1	377	0.30925	7.64996e-10	postive
MTF1	AL050343.2	377	0.31007	6.86455e-10	postive
GCSH	AP000802.1	377	0.302839	1.76508e-09	postive
LIPT2	TMPO-AS1	377	0.355741	9.50525e-13	postive
NLRP3	AC127070.1	377	-0.321358	1.49169e-10	negative
LIPT2	LINC01220	377	0.335828	1.91707e-11	postive
LIAS	AC109347.1	377	0.358463	6.19992e-13	postive
LIPT1	AC109347.1	377	0.315432	3.35084e-10	postive
NLRP3	AC110995.1	377	0.618945	1.88983e-41	postive
DLST	AC108673.3	377	-0.409971	8.53075e-17	negative
LIPT1	AC108673.3	377	0.304071	1.5055e-09	postive
MTF1	AC108673.3	377	-0.300936	2.25357e-09	negative
SLC31A1	AC108673.3	377	-0.436671	4.45795e-19	negative
LIPT1	AL162724.1	377	-0.305404	1.26639e-09	negative
ATP7A	GAS5	377	-0.31789	2.40066e-10	negative
LIAS	GAS5	377	0.396838	9.56688e-16	postive
LIPT1	GAS5	377	0.441585	1.6094e-19	postive
MTF1	GAS5	377	-0.347429	3.41829e-12	negative
SLC31A1	GAS5	377	-0.443181	1.15189e-19	negative
ATP7B	AL354993.2	377	0.332602	3.0576e-11	postive
GCSH	AC118553.1	377	0.310448	6.52932e-10	postive
LIPT1	AC118553.1	377	0.305429	1.26227e-09	postive
FDX1	SH3BP5-AS1	377	-0.334371	2.36875e-11	negative
FDX1	AC020916.2	377	-0.301309	2.14848e-09	negative
NLRP3	LINC01150	377	0.715146	1.31821e-60	postive
FDX1	AC087289.1	377	-0.352617	1.54452e-12	negative
NLRP3	AC145207.5	377	-0.327204	6.59702e-11	negative
FDX1	AC009120.2	377	-0.324553	9.57199e-11	negative
LIPT2	AC009120.2	377	-0.311542	5.64594e-10	negative
LIPT1	NCK1-DT	377	0.311032	6.0419e-10	postive
GCSH	AC073288.2	377	-0.314559	3.76991e-10	negative
MTF1	AC098484.1	377	0.395442	1.22923e-15	postive
SLC31A1	AL162430.2	377	-0.305512	1.24861e-09	negative
LIPT1	LINC00623	377	0.306188	1.14335e-09	postive
SLC31A1	LINC00623	377	-0.308616	8.31783e-10	negative
GCSH	AL021707.3	377	-0.362628	3.19842e-13	negative
LIPT1	AL021707.3	377	-0.329265	4.92712e-11	negative
DLST	AC005014.2	377	-0.349554	2.47327e-12	negative
LIPT2	AC009171.2	377	0.321983	1.36824e-10	postive
SLC31A1	AC010201.1	377	-0.378776	2.24063e-14	negative
LIAS	SNHG8	377	0.366469	1.72236e-13	postive
LIPT1	SNHG8	377	0.36053	4.46963e-13	postive
MTF1	SNHG8	377	-0.310242	6.70971e-10	negative
SLC31A1	SNHG8	377	-0.380442	1.68852e-14	negative
FDX1	AL353593.2	377	-0.321419	1.47928e-10	negative
DLST	COA6-AS1	377	-0.336287	1.79295e-11	negative
GCSH	COA6-AS1	377	0.333017	2.8801e-11	postive
LIPT1	COA6-AS1	377	0.375393	3.95898e-14	postive
MTF1	COA6-AS1	377	-0.377788	2.64777e-14	negative
NLRP3	COA6-AS1	377	-0.334846	2.21114e-11	negative
SLC31A1	COA6-AS1	377	-0.404743	2.26159e-16	negative
GCSH	AL365259.1	377	0.368143	1.31175e-13	postive
DLD	AC009542.1	377	0.3046	1.40573e-09	postive
LIPT1	IDH1-AS1	377	0.325893	7.93385e-11	postive
LIPT2	IDH1-AS1	377	0.403323	2.93868e-16	postive
NLRP3	MMP2-AS1	377	0.468115	4.89802e-22	postive
NLRP3	MSC-AS1	377	0.312383	5.04698e-10	postive
FDX1	AC020558.2	377	-0.347051	3.6203e-12	negative
LIPT1	LINC01506	377	0.33605	1.85619e-11	postive
LIPT2	AF131216.4	377	0.301625	2.06329e-09	postive
ATP7B	AL137058.2	377	0.32652	7.26442e-11	postive
GCSH	UBE2E1-AS1	377	0.328853	5.22438e-11	postive
LIPT1	UBE2E1-AS1	377	0.328539	5.46209e-11	postive
GCSH	AC016924.1	377	0.30247	1.85104e-09	postive
FDX1	AC053513.2	377	-0.345271	4.73681e-12	negative
LIPT1	LINC01905	377	0.332316	3.18578e-11	postive
FDX1	SPINT1-AS1	377	0.34522	4.77307e-12	postive
MTF1	MED8-AS1	377	0.353206	1.41014e-12	postive
LIPT2	AL161729.2	377	0.313582	4.29864e-10	postive
SLC31A1	GPRACR	377	0.316725	2.81283e-10	postive
LIAS	AC008966.1	377	0.336996	1.6168e-11	postive
LIPT1	AC008966.1	377	0.333303	2.76372e-11	postive
LIPT2	AL117332.1	377	0.376629	3.21835e-14	postive
SLC31A1	LMNTD2-AS1	377	-0.409446	9.41589e-17	negative
GCSH	AC104187.1	377	0.309074	7.83043e-10	postive
LIPT1	AC104187.1	377	0.309698	7.21055e-10	postive
MTF1	AC104187.1	377	-0.314487	3.80654e-10	negative
FDX1	AP001318.2	377	0.334814	2.22138e-11	postive
FDX1	AL031714.1	377	-0.347156	3.56294e-12	negative
LIPT1	IRAIN	377	0.319269	1.9884e-10	postive
NLRP3	LINC01143	377	-0.373381	5.53763e-14	negative
NLRP3	AC012360.3	377	-0.343479	6.19836e-12	negative
FDX1	AC104590.1	377	0.342212	7.48857e-12	postive
LIAS	EIF3J-DT	377	0.37973	1.90605e-14	postive
ATP7B	AC090579.1	377	-0.305183	1.30334e-09	negative
FDX1	AL513314.2	377	-0.313833	4.15626e-10	negative
LIPT2	AC009093.1	377	-0.360576	4.43728e-13	negative
NLRP3	AC009093.1	377	0.349922	2.33802e-12	postive
LIPT2	AP000251.1	377	0.30233	1.88473e-09	postive
SLC31A1	AL157392.4	377	-0.319206	2.00554e-10	negative
GCSH	AC135048.1	377	0.321742	1.41474e-10	postive
LIPT1	AC135048.1	377	0.347987	3.14051e-12	postive
GCSH	LINC01023	377	0.318288	2.27366e-10	postive
MTF1	LINC01023	377	-0.362331	3.35438e-13	negative
SLC31A1	ADNP-AS1	377	-0.301575	2.07642e-09	negative
FDX1	AC108449.2	377	-0.35552	9.83884e-13	negative
LIPT1	AC108449.2	377	-0.300053	2.52249e-09	negative
LIPT2	AC108449.2	377	-0.305912	1.18534e-09	negative
SLC31A1	AC084824.5	377	-0.330458	4.15702e-11	negative
LIPT1	AC009237.14	377	0.331711	3.47489e-11	postive
FDX1	AC138696.2	377	0.302043	1.95539e-09	postive
LIPT2	AC138696.2	377	0.330604	4.0713e-11	postive
MTF1	AC138696.2	377	-0.320803	1.61036e-10	negative
LIPT1	AC073896.2	377	0.349343	2.55415e-12	postive
NLRP3	AC073896.2	377	-0.319455	1.93812e-10	negative
LIPT2	AL133415.1	377	-0.352986	1.45882e-12	negative
NLRP3	AL133415.1	377	0.379209	2.08225e-14	postive
GCSH	NRSN2-AS1	377	0.353741	1.29777e-12	postive
MTF1	AP000866.6	377	-0.317282	2.60799e-10	negative
NLRP3	AP000866.6	377	-0.307759	9.30889e-10	negative
SLC31A1	AP000866.6	377	-0.320432	1.69495e-10	negative
LIPT1	AC104667.2	377	0.359961	4.89207e-13	postive
LIPT1	AC020910.5	377	0.326264	7.53082e-11	postive
MTF1	AC020910.5	377	-0.307622	9.4783e-10	negative
GCSH	AL133153.2	377	0.302415	1.86407e-09	postive
LIPT2	AL133153.2	377	0.311424	5.73508e-10	postive
NLRP3	AC004687.1	377	0.527544	1.54265e-28	postive
NLRP3	AC063948.1	377	-0.345985	4.25342e-12	negative
LIPT2	AC093010.2	377	-0.419477	1.38598e-17	negative
SLC31A1	AC093010.2	377	-0.425179	4.53085e-18	negative
GCSH	AC021146.12	377	0.330668	4.03463e-11	postive
LIPT1	AC021146.12	377	0.308209	8.7748e-10	postive
ATP7A	SNHG7	377	-0.331339	3.66538e-11	negative
LIAS	SNHG7	377	0.318437	2.22785e-10	postive
MTF1	SNHG7	377	-0.334312	2.38891e-11	negative
SLC31A1	SNHG7	377	-0.328079	5.83003e-11	negative
LIPT1	LINC01003	377	0.345803	4.37197e-12	postive
NLRP3	BACE1-AS	377	-0.307101	1.01483e-09	negative
SLC31A1	BACE1-AS	377	-0.475923	8.06435e-23	negative
LIPT1	AP000281.2	377	0.309653	7.25345e-10	postive
MTF1	AP000281.2	377	-0.300779	2.29915e-09	negative
LIPT2	LINC02601	377	0.387102	5.36393e-15	postive
LIPT1	TDRKH-AS1	377	0.440678	1.94483e-19	postive
FDX1	AC129510.1	377	-0.401871	3.83641e-16	negative
GCSH	AC129510.1	377	-0.377189	2.92871e-14	negative
LIPT1	AC007383.1	377	0.301371	2.13149e-09	postive
GCSH	NAPA-AS1	377	0.414487	3.6234e-17	postive
LIPT1	NAPA-AS1	377	0.334768	2.23607e-11	postive
ATP7A	AC068790.5	377	-0.315533	3.30551e-10	negative
NLRP3	AC068790.5	377	-0.347729	3.26631e-12	negative
SLC31A1	AC068790.5	377	-0.368739	1.19007e-13	negative
FDX1	N4BP2L2-IT2	377	-0.317749	2.44732e-10	negative
LIPT2	N4BP2L2-IT2	377	-0.348479	2.91419e-12	negative
DLST	AL049780.1	377	0.393994	1.59251e-15	postive
NLRP3	AC073534.2	377	-0.365193	2.11748e-13	negative
SLC31A1	AC073534.2	377	-0.32642	7.36787e-11	negative
LIAS	EPB41L4A-AS1	377	0.328752	5.30004e-11	postive
LIPT1	EPB41L4A-AS1	377	0.364146	2.50707e-13	postive
MTF1	EPB41L4A-AS1	377	-0.351043	1.96872e-12	negative
SLC31A1	EPB41L4A-AS1	377	-0.497078	4.78767e-25	negative
NLRP3	CEP250-AS1	377	0.465994	7.93264e-22	postive
MTF1	INTS9-AS1	377	-0.312944	4.68252e-10	negative
FDX1	AC138932.1	377	-0.316855	2.76358e-10	negative
LIPT1	AC138932.1	377	-0.366657	1.67077e-13	negative
MTF1	AC138932.1	377	0.335299	2.07027e-11	postive
LIPT1	AC099791.2	377	0.373027	5.87279e-14	postive
SLC31A1	AC099791.2	377	-0.32222	1.3242e-10	negative
NLRP3	AL590764.1	377	0.615552	6.80285e-41	postive
NLRP3	MEIS1-AS2	377	-0.31194	5.35419e-10	negative
LIPT1	CATIP-AS1	377	0.302344	1.88121e-09	postive
GCSH	AC068580.3	377	-0.328717	5.32604e-11	negative
LIPT1	AC068580.3	377	-0.374429	4.65064e-14	negative
MTF1	AC068580.3	377	0.335707	1.95108e-11	postive
NLRP3	AC068580.3	377	0.477572	5.47774e-23	postive
ATP7B	TSC22D1-AS1	377	0.345961	4.26879e-12	postive
LIPT2	TSC22D1-AS1	377	-0.320912	1.58647e-10	negative
FDX1	PTOV1-AS2	377	-0.313114	4.57721e-10	negative
LIPT2	AP001527.2	377	0.387152	5.31737e-15	postive
NLRP3	AP001527.2	377	-0.30663	1.07934e-09	negative
LIPT2	CRTC3-AS1	377	0.329564	4.7221e-11	postive
NLRP3	CRTC3-AS1	377	-0.363583	2.74434e-13	negative
NLRP3	FAM218A	377	-0.314012	4.05737e-10	negative
LIPT2	LINC01816	377	0.365451	2.0311e-13	postive
MTF1	LINC01816	377	-0.321351	1.49313e-10	negative
GCSH	AL157813.1	377	0.330962	3.86824e-11	postive
LIPT1	AL157813.1	377	0.320466	1.68688e-10	postive
MTF1	AL157813.1	377	-0.362928	3.04844e-13	negative
FDX1	AL133367.1	377	-0.323209	1.15436e-10	negative
LIPT1	AC091965.4	377	0.325804	8.03371e-11	postive
PDHA1	AC006206.2	377	-0.301851	2.00413e-09	negative
LIPT1	AC007731.2	377	-0.349624	2.44706e-12	negative
GCSH	AL157373.2	377	0.331206	3.7358e-11	postive
SLC31A1	AL590560.3	377	-0.342318	7.37152e-12	negative
FDX1	AC005104.1	377	-0.318316	2.26506e-10	negative
LIPT2	AL355001.2	377	0.348026	3.12208e-12	postive
MTF1	AL355001.2	377	-0.377226	2.91075e-14	negative
LIPT1	AC245297.2	377	0.337973	1.40134e-11	postive
SLC31A1	AC245297.2	377	-0.352794	1.50284e-12	negative
SLC31A1	MIS18A-AS1	377	-0.30143	2.11554e-09	negative
DLST	AC019131.2	377	-0.34036	9.85844e-12	negative
NLRP3	AP002954.1	377	0.466194	7.58079e-22	postive
GCSH	AC083880.1	377	0.331114	3.78505e-11	postive
LIPT1	AC083880.1	377	0.305846	1.19558e-09	postive
LIPT2	AC083880.1	377	0.410724	7.40251e-17	postive
NLRP3	AC083880.1	377	-0.31475	3.67394e-10	negative
CDKN2A	HMGA2-AS1	377	-0.355548	9.79697e-13	negative
NLRP3	SCGB1B2P	377	-0.357406	7.32238e-13	negative
GCSH	AC113608.1	377	0.32857	5.43841e-11	postive
LIPT1	AC113608.1	377	0.30648	1.10062e-09	postive
FDX1	AC093752.3	377	-0.492671	1.43455e-24	negative
DLST	AC007684.2	377	-0.3	2.53947e-09	negative
LIPT1	AP006287.2	377	0.30215	1.92871e-09	postive
CDKN2A	AL451137.2	377	0.321647	1.43333e-10	postive
LIPT2	LINC02321	377	0.313665	4.25125e-10	postive
SLC31A1	AC004908.3	377	-0.352879	1.48325e-12	negative
NLRP3	LINC02391	377	0.462415	1.77607e-21	postive
LIPT1	LINC01473	377	0.318027	2.35636e-10	postive
LIPT1	AL353708.3	377	0.300455	2.39648e-09	postive
NLRP3	ADCY6-DT	377	-0.304827	1.36489e-09	negative
NLRP3	LINC01976	377	-0.329424	4.81743e-11	negative
FDX1	STARD4-AS1	377	-0.358322	6.33983e-13	negative
MTF1	AC099522.2	377	-0.37556	3.84991e-14	negative
LIPT2	AC025244.1	377	0.307126	1.01142e-09	postive
NLRP3	PRKAR1B-AS1	377	0.522117	6.85892e-28	postive
LIPT2	AC012640.4	377	0.423072	6.86488e-18	postive
SLC31A1	AC104463.2	377	-0.347917	3.17423e-12	negative
DBT	RTCA-AS1	377	0.41975	1.31434e-17	postive
LIPT1	RTCA-AS1	377	0.303674	1.58486e-09	postive
LIPT2	ANKRD10-IT1	377	-0.316216	3.01385e-10	negative
GCSH	AC009118.2	377	0.319271	1.98769e-10	postive
LIPT2	AC009118.2	377	0.316971	2.72048e-10	postive
FDX1	AC109460.3	377	-0.358754	5.92174e-13	negative
GCSH	ASMTL-AS1	377	-0.320336	1.71747e-10	negative
LIPT2	GAS6-AS1	377	-0.334083	2.46926e-11	negative
GCSH	PCOTH	377	0.320412	1.69959e-10	postive
GCSH	AC008906.1	377	-0.304151	1.48996e-09	negative
MTF1	AC092268.1	377	-0.313923	4.10629e-10	negative
LIPT1	AC112721.1	377	-0.315435	3.34956e-10	negative
NLRP3	AC112721.1	377	0.41205	5.76066e-17	postive
CDKN2A	SAP30-DT	377	0.31847	2.2179e-10	postive
NLRP3	AC106739.1	377	0.394819	1.3742e-15	postive
FDX1	AL031717.1	377	-0.343802	5.90618e-12	negative
NLRP3	AL355922.1	377	0.35993	4.91612e-13	postive
SLC31A1	AC120349.1	377	-0.330252	4.28152e-11	negative
GCSH	LINC00882	377	0.312418	5.0234e-10	postive
LIPT1	LINC00882	377	0.311356	5.7873e-10	postive
MTF1	AC022509.3	377	0.325323	8.59438e-11	postive
GCSH	AC107027.1	377	0.344638	5.21017e-12	postive
LIPT1	AC107027.1	377	0.306929	1.0379e-09	postive
GCSH	AC124283.3	377	-0.382877	1.11364e-14	negative
LIPT1	AC124283.3	377	-0.317331	2.59037e-10	negative
LIPT2	AC068338.2	377	0.336294	1.79117e-11	postive
PDHA1	CBR3-AS1	377	0.30886	8.0547e-10	postive
SLC31A1	AC016888.1	377	0.327636	6.20657e-11	postive
MTF1	AC018557.2	377	-0.300919	2.25836e-09	negative
LIPT2	AL358852.1	377	0.328809	5.25669e-11	postive
LIAS	AC107068.1	377	0.30229	1.89435e-09	postive
GCSH	LINC00871	377	0.331224	3.72595e-11	postive
LIPT2	AL135744.1	377	0.364931	2.20923e-13	postive
FDX1	AC006435.2	377	-0.314101	4.00919e-10	negative
DBT	AL162595.1	377	0.303643	1.59108e-09	postive
MTF1	AL162595.1	377	0.301922	1.98606e-09	postive
SLC31A1	AC005785.1	377	-0.323962	1.0395e-10	negative
NLRP3	LINC01341	377	-0.300251	2.45944e-09	negative
NLRP3	AC008124.1	377	-0.31889	2.09428e-10	negative
LIPT1	ARIH2OS	377	0.347789	3.23648e-12	postive
MTF1	ARIH2OS	377	-0.340922	9.07141e-12	negative
PDHB	ARIH2OS	377	0.388659	4.08697e-15	postive
LIPT1	BCL2L1-AS1	377	-0.317002	2.70918e-10	negative
SLC31A1	AC097468.3	377	-0.369835	9.94606e-14	negative
SLC31A1	AC092903.2	377	-0.333863	2.54932e-11	negative
GCSH	AC016065.1	377	0.325382	8.52342e-11	postive
MTF1	AC016065.1	377	-0.379735	1.9042e-14	negative
FDX1	AC020907.4	377	-0.322017	1.36177e-10	negative
NLRP3	AC025871.1	377	-0.321262	1.51174e-10	negative
LIPT1	AC112721.2	377	-0.334475	2.3332e-11	negative
NLRP3	AC112721.2	377	0.420126	1.22165e-17	postive
FDX1	AC145285.3	377	-0.30268	1.80162e-09	negative
NLRP3	AC012467.2	377	-0.30214	1.93132e-09	negative
PDHB	AC012467.2	377	0.364793	2.25868e-13	postive
FDX1	AL021368.2	377	-0.34144	8.40064e-12	negative
DLST	AC004918.1	377	-0.324374	9.81391e-11	negative
NLRP3	AC018755.4	377	0.507332	3.49779e-26	postive
SLC31A1	AC004870.4	377	-0.310223	6.72655e-10	negative
GCSH	SBNO1-AS1	377	0.336434	1.75515e-11	postive
NLRP3	SBNO1-AS1	377	-0.376567	3.25182e-14	negative
LIPT2	AL031058.1	377	0.359606	5.17525e-13	postive
GCSH	CD81-AS1	377	0.372131	6.81245e-14	postive
PDHA1	CD81-AS1	377	-0.343199	6.46398e-12	negative
FDX1	LINC01772	377	-0.342732	6.9308e-12	negative
SLC31A1	TPT1-AS1	377	-0.381073	1.51651e-14	negative
FDX1	AP000880.1	377	0.347427	3.41941e-12	postive
MTF1	AC023300.2	377	-0.316656	2.8395e-10	negative
NLRP3	SOS1-IT1	377	-0.319242	1.99561e-10	negative
GCSH	MIR200CHG	377	0.310015	6.91483e-10	postive
LIPT1	MIR200CHG	377	0.325397	8.50557e-11	postive
DLST	AL355802.3	377	-0.352932	1.47109e-12	negative
SLC31A1	AL355802.3	377	-0.304864	1.35836e-09	negative
GCSH	AC015917.2	377	0.330642	4.04939e-11	postive
LIPT2	AC015917.2	377	0.336947	1.62844e-11	postive
MTF1	AC015917.2	377	-0.313819	4.16397e-10	negative
FDX1	CTBP1-AS	377	-0.355952	9.19713e-13	negative
GCSH	PARD3-AS1	377	0.346313	4.0479e-12	postive
MTF1	PARD3-AS1	377	-0.347095	3.59611e-12	negative
DLST	AL122035.2	377	0.32907	5.06596e-11	postive
LIPT2	AP001062.2	377	0.313921	4.10717e-10	postive
NLRP3	AC008760.2	377	0.317427	2.55698e-10	postive
LIPT2	LAMTOR5-AS1	377	0.307688	9.39621e-10	postive
ATP7B	DCUN1D2-AS	377	0.30682	1.05275e-09	postive
GCSH	PDCD4-AS1	377	0.35577	9.46335e-13	postive
MTF1	SNHG11	377	-0.414345	3.72327e-17	negative
NFE2L2	SNHG11	377	-0.344207	5.55841e-12	negative
NLRP3	SNHG11	377	-0.311965	5.33617e-10	negative
SLC31A1	SNHG11	377	-0.346656	3.84332e-12	negative
GCSH	AC092718.4	377	0.323845	1.05649e-10	postive
FDX1	AC137932.3	377	-0.363911	2.60339e-13	negative
LIPT1	AC137932.3	377	-0.305548	1.24282e-09	negative
NLRP3	DNAJC9-AS1	377	-0.313332	4.44528e-10	negative
LIPT1	AC096540.1	377	0.335528	2.00244e-11	postive
NLRP3	AC011899.3	377	0.544986	1.05782e-30	postive
ATP7B	AC073046.1	377	0.309676	7.2313e-10	postive
FDX1	AC073046.1	377	-0.303784	1.56244e-09	negative
LIPT1	AC073046.1	377	-0.374106	4.90779e-14	negative
GCSH	AC048382.2	377	-0.356668	8.22158e-13	negative
GCSH	AC092718.2	377	0.327657	6.18797e-11	postive
LIPT1	AP003352.1	377	0.370841	8.42936e-14	postive
MTF1	AP003352.1	377	-0.366257	1.78259e-13	negative
SLC31A1	AP003352.1	377	-0.348891	2.73689e-12	negative
NLRP3	TNKS2-AS1	377	-0.363227	2.90571e-13	negative
GCSH	EPCAM-DT	377	0.394138	1.55189e-15	postive
NLRP3	LINC02528	377	0.467286	5.9167e-22	postive
FDX1	AC137932.1	377	-0.362935	3.04499e-13	negative
LIPT1	AC137932.1	377	-0.312602	4.90142e-10	negative
FDX1	AL162586.1	377	-0.322069	1.35213e-10	negative
LIPT2	AL162586.1	377	-0.303842	1.55072e-09	negative
PDHA1	CASC15	377	-0.318851	2.10525e-10	negative
DLST	AC073896.4	377	-0.465333	9.21357e-22	negative
MTF1	AC073896.4	377	-0.329403	4.83135e-11	negative
SLC31A1	AC073896.4	377	-0.493507	1.16635e-24	negative
FDX1	AC009053.2	377	-0.400547	4.88625e-16	negative
MTF1	AC009053.2	377	0.325574	8.29648e-11	postive
CDKN2A	AC004803.1	377	-0.354637	1.12912e-12	negative
GCSH	AC004803.1	377	0.354099	1.22762e-12	postive
PDHA1	AC004803.1	377	-0.309124	7.77858e-10	negative
SLC31A1	AL132639.3	377	0.368597	1.2181e-13	postive
DLST	AC097713.2	377	-0.300385	2.41802e-09	negative
GCSH	AC097713.2	377	0.346927	3.68863e-12	postive
MTF1	AC097713.2	377	-0.393134	1.85597e-15	negative
SLC31A1	AC097713.2	377	-0.404957	2.17415e-16	negative
SLC31A1	AC093227.1	377	-0.371661	7.36284e-14	negative
LIPT1	AC026191.1	377	0.309852	7.06554e-10	postive
GCSH	UBE2D3-AS1	377	0.318083	2.33824e-10	postive
LIAS	UBE2D3-AS1	377	0.364637	2.31635e-13	postive
LIPT1	UBE2D3-AS1	377	0.397924	7.86522e-16	postive
NLRP3	AC005393.1	377	-0.307261	9.93728e-10	negative
DLD	AC000123.1	377	0.311643	5.57055e-10	postive
ATP7B	LINC-PINT	377	-0.393259	1.81496e-15	negative
LIPT2	AL606760.1	377	0.300322	2.43742e-09	postive
GCSH	SLC12A9-AS1	377	0.370668	8.67338e-14	postive
LIPT1	SLC12A9-AS1	377	0.465973	7.97152e-22	postive
SLC31A1	SLC12A9-AS1	377	-0.376722	3.16846e-14	negative
FDX1	AC144548.1	377	-0.375848	3.66882e-14	negative
DLST	AC002398.1	377	-0.322239	1.32069e-10	negative
NLRP3	AC002398.1	377	-0.319595	1.90126e-10	negative
SLC31A1	AC002398.1	377	-0.377867	2.61257e-14	negative
NLRP3	LINC02773	377	0.364312	2.44084e-13	postive
LIPT1	AC020765.2	377	0.358452	6.21082e-13	postive
MTF1	AC020765.2	377	-0.363712	2.68832e-13	negative
NLRP3	AC004816.1	377	-0.346917	3.69457e-12	negative
NLRP3	AC018529.2	377	0.31034	6.62353e-10	postive
LIPT1	AC008555.4	377	0.3053	1.2836e-09	postive
ATP7B	LINC01871	377	-0.320983	1.57089e-10	negative
NLRP3	LINC01871	377	0.397414	8.62308e-16	postive
LIPT2	TYMSOS	377	0.340195	1.01025e-11	postive
NLRP3	AC092484.1	377	0.465827	8.23886e-22	postive
NFE2L2	TTN-AS1	377	0.421784	8.83884e-18	postive
MTF1	AC048341.2	377	-0.33102	3.83657e-11	negative
NLRP3	AC048341.2	377	-0.318388	2.24284e-10	negative
SLC31A1	AC048341.2	377	-0.397705	8.18218e-16	negative
LIPT2	LINC01607	377	0.34759	3.33587e-12	postive
FDX1	AC105206.2	377	-0.308026	8.98811e-10	negative
LIPT2	DLG5-AS1	377	0.331353	3.65804e-11	postive
FDX1	AC010226.1	377	0.315109	3.50035e-10	postive
NFE2L2	AC019080.1	377	0.342304	7.3871e-12	postive
LIPT1	AC008035.1	377	0.321689	1.42505e-10	postive
FDX1	AC100830.2	377	-0.307414	9.7399e-10	negative
FDX1	AL451165.2	377	0.327037	6.75398e-11	postive
GCSH	AL451165.2	377	0.396145	1.08357e-15	postive
LIPT1	AL451165.2	377	0.469428	3.6284e-22	postive
LIPT2	AL451165.2	377	0.304551	1.41464e-09	postive
MTF1	AL451165.2	377	-0.421059	1.01843e-17	negative
GCSH	AC011603.3	377	0.303128	1.70066e-09	postive
LIPT1	AC011603.3	377	0.323017	1.18549e-10	postive
NLRP3	AC131097.3	377	0.301971	1.97362e-09	postive
FDX1	AL049569.1	377	-0.321754	1.41241e-10	negative
NLRP3	OSGEPL1-AS1	377	-0.311206	5.9042e-10	negative
NLRP3	AL645939.4	377	0.304068	1.50613e-09	postive
NLRP3	LINC00861	377	0.406968	1.49666e-16	postive
PDHB	AC135507.1	377	0.356805	8.0479e-13	postive
LIPT1	AC011476.3	377	-0.326239	7.55787e-11	negative
MTF1	SLFNL1-AS1	377	0.304942	1.34477e-09	postive
NLRP3	AC007728.2	377	0.492054	1.67088e-24	postive
FDX1	MAP4K3-DT	377	0.336915	1.63607e-11	postive
FDX1	AC020612.3	377	-0.313944	4.0948e-10	negative
LIPT1	ACTA2-AS1	377	-0.315912	3.1404e-10	negative
NLRP3	ACTA2-AS1	377	0.362562	3.23272e-13	postive
GCSH	AC093635.1	377	0.324155	1.01179e-10	postive
LIPT1	AC093635.1	377	0.32688	6.90503e-11	postive
MTF1	AC093635.1	377	-0.326325	7.4666e-11	negative
NLRP3	AC093635.1	377	-0.307775	9.28921e-10	negative
DLST	BTBD9-AS1	377	-0.319988	1.80159e-10	negative
NLRP3	AC134312.3	377	0.388593	4.13464e-15	postive
NLRP3	AL133371.2	377	0.652675	2.26071e-47	postive
GCSH	ZNF561-AS1	377	0.435007	6.27037e-19	postive
LIPT1	ZNF561-AS1	377	0.324525	9.60914e-11	postive
MTF1	ZNF561-AS1	377	-0.342025	7.70019e-12	negative
NLRP3	ZNF561-AS1	377	-0.307068	1.01916e-09	negative
LIPT2	LINC00337	377	0.345219	4.77367e-12	postive
GCSH	AC124283.2	377	-0.306537	1.09244e-09	negative
GCSH	SNHG29	377	0.333494	2.68879e-11	postive
LIAS	SNHG29	377	0.35337	1.37459e-12	postive
LIPT1	SNHG29	377	0.356566	8.35462e-13	postive
SLC31A1	SNHG29	377	-0.356507	8.43214e-13	negative
ATP7A	SNHG6	377	-0.318365	2.24994e-10	negative
NLRP3	SNHG6	377	-0.334458	2.33897e-11	negative
SLC31A1	SNHG6	377	-0.425235	4.48051e-18	negative
GCSH	MAPKAPK5-AS1	377	0.377067	2.98992e-14	postive
LIAS	MAPKAPK5-AS1	377	0.313076	4.6004e-10	postive
LIPT1	MAPKAPK5-AS1	377	0.409087	1.00721e-16	postive
MTF1	MAPKAPK5-AS1	377	-0.345284	4.72714e-12	negative
NLRP3	MAPKAPK5-AS1	377	-0.33901	1.20321e-11	negative
SLC31A1	AC005070.3	377	-0.310373	6.59407e-10	negative
SLC31A1	SNHG12	377	-0.344333	5.4539e-12	negative
SLC31A1	KANSL1L-AS1	377	-0.308199	8.78678e-10	negative
GCSH	AC107057.1	377	0.300094	2.50939e-09	postive
NLRP3	AC107057.1	377	-0.415841	2.79613e-17	negative
PDHA1	AC107057.1	377	-0.305517	1.24784e-09	negative
GCSH	AP001496.2	377	0.30364	1.59186e-09	postive
LIPT1	AP001496.2	377	0.390139	3.15204e-15	postive
FDX1	AL132989.1	377	-0.339943	1.04855e-11	negative
LIPT2	AL132989.1	377	-0.340354	9.8676e-12	negative
GCSH	MIR1915HG	377	0.308597	8.33799e-10	postive
NLRP3	AL353593.1	377	0.323278	1.14336e-10	postive
NLRP3	AC012181.2	377	0.480551	2.70776e-23	postive
LIPT2	AL451085.1	377	-0.301652	2.05603e-09	negative
LIPT1	CNNM3-DT	377	0.397119	9.09475e-16	postive
DLST	AP000254.2	377	-0.348628	2.84866e-12	negative
SLC31A1	AP000254.2	377	-0.393825	1.64111e-15	negative
MTF1	AC018752.1	377	0.384092	9.03591e-15	postive
PDHB	AC116036.2	377	0.318469	2.21838e-10	postive
ATP7B	TM4SF1-AS1	377	-0.303667	1.58624e-09	negative
SLC31A1	AL138963.1	377	-0.311423	5.73575e-10	negative
FDX1	B4GALT1-AS1	377	0.305528	1.24605e-09	postive
GCSH	AL390198.1	377	0.317134	2.66099e-10	postive
FDX1	AC145285.6	377	-0.314941	3.58049e-10	negative
LIPT1	FLNB-AS1	377	-0.309857	7.06047e-10	negative
GCSH	TRIM52-AS1	377	0.33081	3.95339e-11	postive
LIPT1	TRIM52-AS1	377	0.376716	3.17155e-14	postive
MTF1	TRIM52-AS1	377	-0.38703	5.43152e-15	negative
ATP7A	SNHG19	377	-0.308299	8.6715e-10	negative
GCSH	SNHG19	377	0.320505	1.6779e-10	postive
NLRP3	SNHG19	377	-0.372458	6.45384e-14	negative
SLC31A1	SNHG19	377	-0.354563	1.14225e-12	negative
FDX1	AL512770.1	377	-0.326538	7.2458e-11	negative
LIPT2	AL512770.1	377	-0.301764	2.02671e-09	negative
FDX1	LINC01786	377	-0.321236	1.51708e-10	negative
PDHA1	ELF3-AS1	377	0.309353	7.5467e-10	postive
NLRP3	SNHG10	377	-0.315465	3.33593e-10	negative
NLRP3	AP000695.2	377	0.345966	4.26542e-12	postive
DLAT	AP002840.2	377	0.458823	3.95034e-21	postive
LIPT1	AC002451.1	377	0.351495	1.83647e-12	postive
FDX1	AC245060.2	377	-0.347315	3.47827e-12	negative
ATP7B	AC004130.2	377	-0.365171	2.12501e-13	negative
GCSH	AC004130.2	377	0.305362	1.27336e-09	postive
ATP7B	AL139082.1	377	0.485898	7.51702e-24	postive
MTF1	AL122010.1	377	0.363275	2.88336e-13	postive
NLRP3	AC008734.2	377	-0.333566	2.66103e-11	negative
NLRP3	L3MBTL4-AS1	377	0.31532	3.40195e-10	postive
LIPT2	AC109322.1	377	0.312598	4.9042e-10	postive
DLD	NDUFB2-AS1	377	0.37394	5.04607e-14	postive
LIPT1	NDUFB2-AS1	377	0.320299	1.72619e-10	postive
NLRP3	AL354863.1	377	-0.344917	4.99596e-12	negative
GCSH	AC008649.2	377	-0.317034	2.6973e-10	negative
LIPT1	AC008649.2	377	-0.341857	7.89572e-12	negative
DLST	AL133230.1	377	-0.338458	1.30501e-11	negative
MTF1	AL133230.1	377	-0.333365	2.73933e-11	negative
NLRP3	AC069120.1	377	-0.311092	5.99382e-10	negative
GCSH	RNASEH1-AS1	377	0.318351	2.25425e-10	postive
LIPT1	RNASEH1-AS1	377	0.38162	1.38123e-14	postive
MTF1	RNASEH1-AS1	377	-0.354711	1.11618e-12	negative
NLRP3	RNASEH1-AS1	377	-0.337218	1.56515e-11	negative
LIPT2	KRT7-AS	377	-0.417347	2.09281e-17	negative
SLC31A1	KRT7-AS	377	-0.341481	8.3488e-12	negative
GCSH	AC006511.4	377	0.397622	8.30679e-16	postive
LIPT1	AC006511.4	377	0.513011	7.90326e-27	postive
FDX1	LINC00174	377	-0.318953	2.07621e-10	negative
NLRP3	AC011899.2	377	0.819335	4.10963e-93	postive
SLC31A1	IBA57-DT	377	-0.383922	9.30488e-15	negative
NLRP3	TRG-AS1	377	0.527556	1.53728e-28	postive
FDX1	AC016700.1	377	0.311829	5.43445e-10	postive
GCSH	AC016700.1	377	0.386019	6.47497e-15	postive
LIPT1	AC016700.1	377	0.48164	2.0898e-23	postive
MTF1	AC016700.1	377	-0.308088	8.91517e-10	negative
LIPT1	AL353708.1	377	0.324906	9.11051e-11	postive
DLST	AL035071.1	377	-0.364171	2.49672e-13	negative
SLC31A1	AL035071.1	377	-0.383923	9.30319e-15	negative
LIPT2	AC008736.1	377	0.317595	2.49912e-10	postive
NLRP3	AL391152.1	377	-0.33798	1.39977e-11	negative
MTF1	Z68871.1	377	0.311006	6.0631e-10	postive
GCSH	AL121832.2	377	0.33658	1.71794e-11	postive
LIPT1	AL121832.2	377	0.348968	2.70494e-12	postive
MTF1	AL121832.2	377	-0.358271	6.39054e-13	negative
NLRP3	AL121832.2	377	-0.308711	8.21384e-10	negative
GCSH	AL022328.3	377	-0.355629	9.67404e-13	negative
FDX1	ERI3-IT1	377	-0.319774	1.85532e-10	negative
MTF1	AC079834.1	377	-0.322699	1.23907e-10	negative
GCSH	AC027682.6	377	0.334709	2.2555e-11	postive
DLST	AC009268.2	377	-0.305127	1.31276e-09	negative
GCSH	AL356481.3	377	-0.314388	3.85767e-10	negative
NLRP3	AL035701.1	377	-0.376075	3.53189e-14	negative
CDKN2A	AC016705.2	377	-0.379576	1.95655e-14	negative
GCSH	AC005229.4	377	0.303627	1.5945e-09	postive
LIPT2	AC005229.4	377	0.301363	2.13369e-09	postive
MTF1	AC079915.1	377	-0.336674	1.69471e-11	negative
NLRP3	LINC01004	377	-0.318511	2.20551e-10	negative
MTF1	AC145423.2	377	-0.317521	2.52456e-10	negative
NLRP3	AC145423.2	377	-0.300733	2.31274e-09	negative
SLC31A1	AC145423.2	377	-0.319827	1.84176e-10	negative
MTF1	AP006545.2	377	-0.32668	7.10283e-11	negative
NLRP3	AP006545.2	377	-0.315621	3.26638e-10	negative
PDHA1	ARHGAP31-AS1	377	-0.324301	9.91403e-11	negative
GCSH	AC114803.1	377	0.362988	3.01938e-13	postive
LIAS	SNHG5	377	0.321293	1.50512e-10	postive
LIPT1	SNHG5	377	0.313103	4.58345e-10	postive
MTF1	SNHG5	377	-0.320436	1.69386e-10	negative
LIAS	RBM26-AS1	377	0.311174	5.92916e-10	postive
GCSH	AC112491.1	377	0.325073	8.90067e-11	postive
LIPT1	AC112491.1	377	0.3583	6.36124e-13	postive
MTF1	AC112491.1	377	-0.403957	2.61485e-16	negative
SLC31A1	AC112491.1	377	-0.324698	9.37956e-11	negative
LIPT1	ENTPD3-AS1	377	0.336636	1.70397e-11	postive
PDHA1	LINC02820	377	-0.300941	2.25202e-09	negative
NLRP3	AC134312.1	377	0.393052	1.88311e-15	postive
SLC31A1	AC004263.1	377	-0.328895	5.19346e-11	negative
GCSH	AL451074.5	377	0.300272	2.45301e-09	postive
LIPT1	AL451074.5	377	0.31033	6.63163e-10	postive
GCSH	AC027601.2	377	-0.323525	1.10463e-10	negative
NLRP3	AC138207.1	377	0.56359	3.73638e-33	postive
FDX1	AP006623.1	377	-0.352606	1.54721e-12	negative
FDX1	AC011005.4	377	-0.329515	4.75557e-11	negative
FDX1	AC245060.6	377	-0.338768	1.24683e-11	negative
GCSH	AC009163.7	377	0.361496	3.83281e-13	postive
MTF1	AC138207.4	377	0.336635	1.70441e-11	postive
DLST	AC135803.1	377	-0.323814	1.06108e-10	negative
LIPT1	AC135803.1	377	0.362983	3.02198e-13	postive
SLC31A1	AC135803.1	377	-0.343445	6.23015e-12	negative
NLRP3	C9orf139	377	0.357355	7.38211e-13	postive
FDX1	CR936218.1	377	-0.350476	2.14776e-12	negative
GCSH	CR936218.1	377	-0.311018	6.05354e-10	negative
LIPT2	CR936218.1	377	-0.311874	5.40181e-10	negative
LIPT1	FSIP2-AS2	377	0.317417	2.56035e-10	postive
LIPT1	SNHG15	377	0.346531	3.91686e-12	postive
MTF1	SNHG15	377	-0.344018	5.71762e-12	negative
SLC31A1	AC015922.3	377	-0.36232	3.36031e-13	negative
GCSH	AC009113.1	377	0.381342	1.44854e-14	postive
DLST	TP53TG1	377	-0.323566	1.09838e-10	negative
GCSH	TP53TG1	377	0.492791	1.39259e-24	postive
LIPT1	TP53TG1	377	0.427633	2.78178e-18	postive
MTF1	TP53TG1	377	-0.369533	1.04499e-13	negative
SLC31A1	TP53TG1	377	-0.328272	5.67263e-11	negative
FDX1	AL022328.2	377	-0.303347	1.65315e-09	negative
GCSH	AL022328.2	377	-0.373451	5.47375e-14	negative
LIPT2	AC090587.1	377	0.337466	1.50939e-11	postive
MTF1	SNHG9	377	-0.350067	2.28645e-12	negative
NLRP3	SNHG9	377	-0.327382	6.4333e-11	negative
ATP7A	MED14OS	377	0.346531	3.9168e-12	postive
SLC31A1	MED14OS	377	0.308384	8.5754e-10	postive
LIPT1	AL024498.1	377	0.334313	2.38869e-11	postive
GCSH	AC022613.1	377	0.305568	1.2396e-09	postive
LIPT2	AP002761.3	377	0.360177	4.72722e-13	postive
GCSH	TIPARP-AS1	377	0.326345	7.44534e-11	postive
LIPT1	TIPARP-AS1	377	0.442641	1.29006e-19	postive
MTF1	TIPARP-AS1	377	-0.337691	1.46049e-11	negative
SLC31A1	TIPARP-AS1	377	-0.36952	1.04732e-13	negative
DLST	AC127537.1	377	-0.322719	1.23556e-10	negative
SLC31A1	AC127537.1	377	-0.354417	1.16856e-12	negative
NLRP3	AC008750.1	377	0.391758	2.36884e-15	postive
NLRP3	LINC02285	377	0.641004	3.07272e-45	postive
NLRP3	AC004540.2	377	-0.335038	2.15028e-11	negative
DLST	AP000240.1	377	-0.317374	2.57526e-10	negative
NLRP3	AL683807.1	377	0.344376	5.41882e-12	postive
NLRP3	MROCKI	377	0.411842	5.9925e-17	postive
NLRP3	AC016590.3	377	-0.326238	7.55802e-11	negative
NLRP3	LNCOG	377	0.320184	1.75361e-10	postive
MTF1	AL731577.1	377	-0.322116	1.34331e-10	negative
FDX1	PPP4R1-AS1	377	0.318076	2.34042e-10	postive
CDKN2A	LOXL1-AS1	377	-0.335227	2.09198e-11	negative
GCSH	AL359232.1	377	0.314993	3.55572e-10	postive
LIPT1	AC013400.1	377	0.369318	1.08249e-13	postive
FDX1	PPP1R14B-AS1	377	0.348579	2.8702e-12	postive
GCSH	GLIDR	377	0.315573	3.288e-10	postive
LIPT1	GLIDR	377	0.32099	1.56942e-10	postive
GCSH	KCNK15-AS1	377	0.334912	2.19008e-11	postive
NLRP3	LINC02446	377	0.395391	1.24056e-15	postive
FDX1	RAB30-DT	377	0.370859	8.40405e-14	postive
LIPT1	RAB30-DT	377	0.333722	2.60157e-11	postive
LIPT2	RAB30-DT	377	0.465672	8.53207e-22	postive
NLRP3	AC068473.4	377	0.342494	7.18113e-12	postive
LIPT2	HAGLROS	377	0.333754	2.58974e-11	postive
NLRP3	AC068790.2	377	-0.302878	1.75616e-09	negative
GCSH	AC079414.3	377	0.441488	1.64243e-19	postive
MTF1	SNHG18	377	-0.363414	2.81996e-13	negative
SLC31A1	AC026356.2	377	-0.38237	1.21494e-14	negative
DLST	AL358472.3	377	-0.330611	4.06756e-11	negative
MTF1	AL358472.3	377	-0.368162	1.30764e-13	negative
NLRP3	AL358472.3	377	-0.31624	3.00405e-10	negative
SLC31A1	AL358472.3	377	-0.348017	3.1263e-12	negative
LIPT1	AC106900.1	377	0.412739	5.05499e-17	postive
LIPT1	LINC01011	377	0.334605	2.28959e-11	postive
LIPT1	AC243830.1	377	0.350169	2.25126e-12	postive
NLRP3	AC125257.1	377	-0.332878	2.93845e-11	negative
ATP7B	AC092287.1	377	-0.306529	1.09355e-09	negative
FDX1	RNF213-AS1	377	-0.323147	1.16436e-10	negative
GCSH	AC145098.1	377	-0.45228	1.65377e-20	negative
LIPT1	AC145098.1	377	-0.423111	6.8132e-18	negative
MTF1	AC145098.1	377	0.36423	2.47338e-13	postive
NLRP3	AC145098.1	377	0.63733	1.38085e-44	postive
GCSH	AL022328.1	377	-0.337526	1.49607e-11	negative
GCSH	NEAT1	377	-0.336115	1.83872e-11	negative
NLRP3	LINC01857	377	0.347038	3.62742e-12	postive
FDX1	LINC01063	377	0.384524	8.38804e-15	postive
LIPT2	LINC01063	377	0.305904	1.18654e-09	postive
MTF1	LINC01063	377	-0.331523	3.57009e-11	negative
NLRP3	LINC01063	377	-0.305595	1.23528e-09	negative
DLAT	LINC02763	377	0.301011	2.23187e-09	postive
DLST	AL390728.6	377	-0.310469	6.51089e-10	negative
GLS	AL390728.6	377	0.309186	7.71568e-10	postive
MTF1	AL390728.6	377	-0.319887	1.82679e-10	negative
SLC31A1	AC120053.1	377	-0.340926	9.0658e-12	negative
NLRP3	AC079015.1	377	0.434724	6.64387e-19	postive
GCSH	AL451042.1	377	-0.34287	6.78891e-12	negative
ATP7B	FOXN3-AS1	377	-0.370169	9.41441e-14	negative
GCSH	AC019069.1	377	0.3527	1.5248e-12	postive
LIPT1	AC019069.1	377	0.317459	2.54569e-10	postive
NLRP3	AC019069.1	377	-0.327869	6.00611e-11	negative
FDX1	AC080037.2	377	0.314298	3.90428e-10	postive
NLRP3	WDR11-AS1	377	-0.315315	3.40444e-10	negative
ATP7A	ZFAS1	377	-0.314792	3.65311e-10	negative
GCSH	ZFAS1	377	0.349769	2.39326e-12	postive
LIAS	ZFAS1	377	0.300229	2.46644e-09	postive
LIPT1	ZFAS1	377	0.382194	1.252e-14	postive
MTF1	ZFAS1	377	-0.385408	7.19905e-15	negative
SLC31A1	ZFAS1	377	-0.465629	8.61643e-22	negative
GCSH	AL512625.1	377	0.336164	1.82549e-11	postive
LIPT1	AL512625.1	377	0.305256	1.29096e-09	postive
MTF1	AL512625.1	377	-0.304747	1.37921e-09	negative
NLRP3	AL512625.1	377	-0.326261	7.53363e-11	negative
GCSH	AC015982.2	377	0.339186	1.1725e-11	postive
LIPT1	AC015982.2	377	0.434733	6.63196e-19	postive
NLRP3	AC015982.2	377	-0.302294	1.89336e-09	negative
LIAS	AL358472.2	377	0.327131	6.66579e-11	postive
LIPT1	AL358472.2	377	0.322279	1.31338e-10	postive
NLRP3	AC108134.3	377	0.35812	6.54421e-13	postive
FDX1	AL034550.1	377	-0.351419	1.85806e-12	negative
GCSH	AL034550.1	377	-0.306767	1.06009e-09	negative
LIPT1	AL034550.1	377	-0.305122	1.31357e-09	negative
ATP7B	PSMB8-AS1	377	-0.322054	1.35499e-10	negative
CDKN2A	PSMB8-AS1	377	0.306785	1.05762e-09	postive
NLRP3	PSMB8-AS1	377	0.318908	2.08893e-10	postive
GCSH	AC007032.1	377	0.3809	1.56199e-14	postive
LIPT1	AC007032.1	377	0.323558	1.09964e-10	postive
NLRP3	AL109924.1	377	0.335654	1.96631e-11	postive
LIPT2	AC015912.3	377	0.305762	1.20869e-09	postive
MTF1	AC015912.3	377	-0.323625	1.08938e-10	negative
NLRP3	AC015912.3	377	-0.315289	3.41627e-10	negative
DLST	AC012313.1	377	0.306831	1.05134e-09	postive
GCSH	CRIM1-DT	377	0.343935	5.78929e-12	postive
SLC31A1	CRIM1-DT	377	-0.392347	2.13402e-15	negative
FDX1	AL031600.1	377	-0.470302	2.96942e-22	negative
GCSH	AL031600.1	377	-0.302503	1.84311e-09	negative
LIPT1	AL031600.1	377	-0.31211	5.23447e-10	negative
GCSH	AL122058.1	377	0.350064	2.2877e-12	postive
SLC31A1	GHET1	377	0.3756	3.82451e-14	postive
FDX1	AP006621.2	377	-0.330831	3.94178e-11	negative
LIPT1	DNAJC27-AS1	377	0.339121	1.18365e-11	postive
GCSH	AC007405.4	377	0.3502	2.24044e-12	postive
LIPT1	AC007405.4	377	0.361865	3.61342e-13	postive
LIPT2	AC007405.4	377	0.330488	4.13937e-11	postive
NLRP3	AC007405.4	377	-0.365873	1.89704e-13	negative
MTF1	AC005899.4	377	-0.325689	8.16427e-11	negative
SLC31A1	AC012123.1	377	-0.321099	1.54597e-10	negative
FDX1	AC127024.4	377	-0.371522	7.53389e-14	negative
LIAS	LIMD1-AS1	377	0.341236	8.65774e-12	postive
ATP7B	LINC02004	377	-0.33379	2.57608e-11	negative
PDHA1	AC006449.5	377	-0.303015	1.72542e-09	negative
DLST	AC067838.1	377	-0.403247	2.9801e-16	negative
NLRP3	AC067838.1	377	-0.338715	1.25666e-11	negative
SLC31A1	AC067838.1	377	-0.398149	7.55232e-16	negative
LIPT1	AL139289.1	377	0.35248	1.57766e-12	postive
LIPT1	AC009403.1	377	0.305834	1.19746e-09	postive
NLRP3	AC140725.1	377	-0.31243	5.01517e-10	negative
DLST	AL121989.1	377	-0.300752	2.30702e-09	negative
GCSH	LINC02482	377	0.313174	4.54042e-10	postive
LIAS	LINC02482	377	0.312543	4.94007e-10	postive
LIPT1	LINC02482	377	0.348619	2.85264e-12	postive
MTF1	LINC02482	377	-0.376581	3.24446e-14	negative
GCSH	AL731567.1	377	-0.306903	1.04147e-09	negative
NLRP3	AL731567.1	377	0.432841	9.74982e-19	postive
NLRP3	AC012181.1	377	0.444574	8.59091e-20	postive
GCSH	LINC02652	377	0.332681	3.02301e-11	postive
GCSH	AL359513.1	377	0.34131	8.56435e-12	postive
LIPT1	AL359513.1	377	0.307563	9.55142e-10	postive
LIPT2	AL359513.1	377	0.305565	1.24006e-09	postive
MTF1	AL359513.1	377	-0.355595	9.72542e-13	negative
NLRP3	AL359513.1	377	-0.301769	2.02549e-09	negative
DLST	VASH1-AS1	377	0.336149	1.82948e-11	postive
LIPT1	AP001462.1	377	0.341943	7.79473e-12	postive
FDX1	AC132938.6	377	-0.314618	3.74001e-10	negative
GCSH	AC132938.6	377	-0.331491	3.58655e-11	negative
LIPT1	AC132938.6	377	-0.306546	1.09121e-09	negative
MTF1	AL359504.1	377	-0.335192	2.10288e-11	negative
NLRP3	AL359504.1	377	-0.410333	7.96783e-17	negative
SLC31A1	AC080129.2	377	-0.349834	2.36971e-12	negative
PDHB	SEMA3B-AS1	377	0.345511	4.56892e-12	postive
FDX1	CHKB-DT	377	0.364358	2.42299e-13	postive
LIPT2	CHKB-DT	377	0.324717	9.35426e-11	postive
SLC31A1	AL121583.1	377	-0.417413	2.06641e-17	negative
DLD	AC073073.2	377	0.361318	3.9427e-13	postive
LIPT2	AC135048.3	377	0.322693	1.24009e-10	postive
PDHA1	LINC01719	377	-0.310586	6.41039e-10	negative
NLRP3	ADAMTSL4-AS1	377	0.302796	1.7748e-09	postive
FDX1	AC034102.6	377	-0.383979	9.21442e-15	negative
MTF1	PXN-AS1	377	-0.312981	4.65933e-10	negative
NFE2L2	PXN-AS1	377	-0.311413	5.74387e-10	negative
NLRP3	PXN-AS1	377	-0.310183	6.76292e-10	negative
CDKN2A	U62317.2	377	0.317737	2.45112e-10	postive
GLS	AC010245.2	377	0.303315	1.65994e-09	postive
LIPT2	AL358075.2	377	0.321454	1.47201e-10	postive
FDX1	AC012358.1	377	-0.388326	4.33211e-15	negative
LIPT1	AC091153.3	377	0.374817	4.35928e-14	postive
LIPT2	AC091153.3	377	0.378648	2.28979e-14	postive
MTF1	AC091153.3	377	-0.325398	8.50474e-11	negative
NLRP3	AC091153.3	377	-0.341159	8.75731e-12	negative
LIPT2	AC104109.2	377	0.390735	2.83813e-15	postive
LIPT1	APTR	377	0.339097	1.18792e-11	postive
CDKN2A	LINC02609	377	0.303391	1.64383e-09	postive
GCSH	VPS33B-DT	377	0.362711	3.15636e-13	postive
LIPT1	VPS33B-DT	377	0.385076	7.62387e-15	postive
NLRP3	VPS33B-DT	377	-0.331498	3.58279e-11	negative
NLRP3	AP000894.4	377	-0.304129	1.49432e-09	negative
NLRP3	FAM198B-AS1	377	0.418782	1.58593e-17	postive
GCSH	AP002907.1	377	-0.317431	2.55559e-10	negative
CDKN2A	AL449423.1	377	0.564549	2.7656e-33	postive
GCSH	AC064836.2	377	0.351474	1.84221e-12	postive
NLRP3	AC064836.2	377	-0.347201	3.53852e-12	negative
NLRP3	AC020928.1	377	-0.308546	8.39375e-10	negative
SLC31A1	AC120114.1	377	0.324806	9.23846e-11	postive
MTF1	AC004112.1	377	0.31769	2.46685e-10	postive
LIPT1	AC104031.1	377	0.314732	3.68278e-10	postive
DLST	AC011472.2	377	-0.32113	1.53934e-10	negative
SLC31A1	AC011472.2	377	-0.330229	4.29552e-11	negative
NLRP3	AC026801.2	377	-0.309481	7.42049e-10	negative
LIPT1	RPARP-AS1	377	0.362655	3.18471e-13	postive
MTF1	AL353801.3	377	-0.339592	1.10422e-11	negative
NLRP3	LRP4-AS1	377	-0.309869	7.04949e-10	negative
LIPT1	GK-AS1	377	-0.313455	4.37277e-10	negative
NLRP3	GK-AS1	377	0.326872	6.91281e-11	postive
MTF1	OGFRP1	377	0.324399	9.77959e-11	postive
LIPT2	SYNPR-AS1	377	0.338997	1.20551e-11	postive
LIPT1	AC093157.1	377	0.332364	3.16402e-11	postive
NLRP3	HCP5	377	0.309433	7.46819e-10	postive
DLAT	AP001372.2	377	0.389004	3.84726e-15	postive
FDX1	AP001372.2	377	0.334559	2.30513e-11	postive
LIPT2	AP001372.2	377	0.671823	4.39196e-51	postive
SLC31A1	AL359918.2	377	0.351226	1.91409e-12	postive
FDX1	AC109460.2	377	-0.42541	4.32752e-18	negative
GCSH	AC026979.2	377	0.313846	4.14914e-10	postive
LIPT1	AC026979.2	377	0.303345	1.65352e-09	postive
MTF1	AC026979.2	377	-0.437688	3.61544e-19	negative
NLRP3	AC026979.2	377	-0.407721	1.30064e-16	negative
FDX1	AC012615.6	377	-0.335375	2.04766e-11	negative
GCSH	AC012615.6	377	-0.362263	3.39106e-13	negative
LIPT1	AC012615.6	377	-0.33621	1.81341e-11	negative
LIPT1	MEG3	377	-0.369078	1.12599e-13	negative
GCSH	BNC2-AS1	377	0.343427	6.24725e-12	postive
SLC31A1	BNC2-AS1	377	-0.331196	3.74133e-11	negative
LIAS	HCG14	377	0.310313	6.64724e-10	postive
LIPT1	HCG14	377	0.332496	3.10468e-11	postive
SLC31A1	AL354836.1	377	-0.303184	1.6883e-09	negative
LIPT1	COL5A1-AS1	377	-0.315506	3.31782e-10	negative
NLRP3	AC099524.1	377	0.405223	2.06942e-16	postive
FDX1	AC131235.2	377	0.324908	9.10803e-11	postive
GCSH	AC131235.2	377	0.364022	2.55762e-13	postive
LIPT1	AC131235.2	377	0.387029	5.43247e-15	postive
MTF1	AC131235.2	377	-0.351837	1.7422e-12	negative
NLRP3	MIR3945HG	377	0.336755	1.67479e-11	postive
LIPT2	AC017100.1	377	0.310841	6.19756e-10	postive
ATP7B	LHFPL3-AS2	377	0.316383	2.94645e-10	postive
FDX1	AC018695.4	377	-0.345851	4.34027e-12	negative
LIPT1	AC018695.4	377	-0.308266	8.70966e-10	negative
LIPT1	LINC00467	377	0.332947	2.90958e-11	postive
NLRP3	AC124319.2	377	-0.346624	3.8618e-12	negative
SLC31A1	AC009812.1	377	-0.407484	1.35949e-16	negative
LIPT1	AC092164.1	377	0.306931	1.03758e-09	postive
LIPT1	SEC24B-AS1	377	0.351687	1.78301e-12	postive
MTF1	SEC24B-AS1	377	-0.304979	1.33823e-09	negative
GCSH	AC010336.5	377	0.326432	7.35476e-11	postive
GCSH	IPO9-AS1	377	0.335619	1.97632e-11	postive
FDX1	AC010319.4	377	-0.313411	4.39822e-10	negative
NLRP3	AC010969.2	377	-0.332165	3.25569e-11	negative
GCSH	AC005083.1	377	0.386123	6.35961e-15	postive
SLC31A1	AC005083.1	377	-0.335476	2.01764e-11	negative
NLRP3	AC105384.1	377	0.375985	3.58545e-14	postive
SLC31A1	AC015977.1	377	-0.319662	1.88394e-10	negative
GCSH	AC127070.2	377	0.328881	5.2037e-11	postive
LIPT1	AC011997.1	377	0.319225	2.00036e-10	postive
LIPT2	AC079305.2	377	0.332957	2.90518e-11	postive
NLRP3	AC008957.1	377	0.421828	8.76188e-18	postive
ATP7A	GIHCG	377	-0.312997	4.64922e-10	negative
GCSH	GIHCG	377	0.412007	5.80786e-17	postive
LIPT1	GIHCG	377	0.368759	1.1862e-13	postive
MTF1	GIHCG	377	-0.356793	8.06193e-13	negative
NLRP3	GIHCG	377	-0.477153	6.04352e-23	negative
GCSH	AL035587.1	377	-0.30997	6.95635e-10	negative
LIPT2	C6orf99	377	0.420233	1.19627e-17	postive
LIPT1	LINC01614	377	-0.301362	2.13385e-09	negative
NLRP3	LINC01614	377	0.446214	6.07077e-20	postive
GCSH	PCAT6	377	0.336332	1.78138e-11	postive
NLRP3	PCAT6	377	-0.357934	6.73858e-13	negative
FDX1	AC108010.1	377	-0.391277	2.57899e-15	negative
GCSH	AC108010.1	377	-0.38006	1.80212e-14	negative
LIPT1	AC108010.1	377	-0.362297	3.37226e-13	negative
MTF1	AC108010.1	377	0.373393	5.52601e-14	postive
FDX1	AP000787.1	377	0.302434	1.85966e-09	postive
DLST	AC005519.1	377	0.388189	4.43761e-15	postive
FDX1	AC005519.1	377	-0.420532	1.12871e-17	negative
NLRP3	LINC02084	377	0.361013	4.13902e-13	postive
GCSH	AC080112.4	377	-0.306103	1.15611e-09	negative
LIPT1	AC080112.4	377	-0.319882	1.82802e-10	negative
SLC31A1	AC013549.1	377	-0.310565	6.42825e-10	negative
DLST	AC004672.2	377	-0.301314	2.14714e-09	negative
LIPT1	AL359715.3	377	0.338147	1.36601e-11	postive
GCSH	AC027644.3	377	0.300585	2.35686e-09	postive
LIPT1	AC027644.3	377	0.33453	2.31454e-11	postive
MTF1	AC027644.3	377	-0.377128	2.9593e-14	negative
LIPT2	AC090970.2	377	0.339785	1.07321e-11	postive
LIPT1	AC079145.1	377	0.341764	8.00463e-12	postive
NLRP3	AC079145.1	377	-0.338238	1.34786e-11	negative
SLC31A1	AC079145.1	377	-0.32626	7.53482e-11	negative
LIPT1	MIAT	377	-0.311188	5.91853e-10	negative
LIPT2	MIAT	377	-0.301245	2.166e-09	negative
NLRP3	MIAT	377	0.341356	8.5056e-12	postive
SLC31A1	AL359921.1	377	-0.308749	8.17329e-10	negative
DLST	AL031775.1	377	-0.310943	6.1144e-10	negative
NLRP3	AP000695.1	377	0.435064	6.19839e-19	postive
FDX1	AC048341.1	377	-0.304235	1.4739e-09	negative
MTF1	RAB11B-AS1	377	-0.304598	1.40616e-09	negative
MTF1	AL118516.1	377	-0.342811	6.84878e-12	negative
NLRP3	LINC02798	377	0.305477	1.25431e-09	postive
FDX1	AC004241.3	377	0.369147	1.11324e-13	postive
LIPT2	AC004241.3	377	0.33907	1.19262e-11	postive
FDX1	AC138956.2	377	-0.347132	3.57607e-12	negative
LIPT2	AC138956.2	377	-0.327446	6.37581e-11	negative
SLC31A1	AC139491.2	377	-0.31228	5.11711e-10	negative
LIPT2	AP000692.2	377	0.366642	1.67466e-13	postive
NLRP3	AP001439.1	377	-0.301782	2.02216e-09	negative
GCSH	AL392172.1	377	0.349954	2.32659e-12	postive
LIPT1	AL392172.1	377	0.350201	2.24003e-12	postive
SLC31A1	AL354760.1	377	-0.358069	6.59777e-13	negative
FDX1	PRR34-AS1	377	0.349956	2.32561e-12	postive
SLC31A1	AL021707.2	377	-0.331791	3.43543e-11	negative
GCSH	LINC01545	377	0.303959	1.52748e-09	postive
LIPT1	LINC01545	377	0.372679	6.22192e-14	postive
NLRP3	AC027348.1	377	-0.327426	6.39372e-11	negative
LIPT1	AC087588.1	377	0.328221	5.71389e-11	postive
MTF1	AC087588.1	377	-0.323747	1.07102e-10	negative
LIPT2	AC015813.1	377	-0.309551	7.3524e-10	negative
MTF1	PABPC4-AS1	377	0.405633	1.91812e-16	postive
CDKN2A	LINC02159	377	0.3625	3.26457e-13	postive
MTF1	LINC01431	377	-0.3077	9.38142e-10	negative
ATP7B	AL731577.2	377	0.318468	2.21871e-10	postive
DLST	AL731577.2	377	0.402901	3.17626e-16	postive
MTF1	AL731577.2	377	0.409968	8.53521e-17	postive
SLC31A1	AL731577.2	377	0.363018	3.00481e-13	postive
GCSH	AC003070.1	377	-0.33557	1.99025e-11	negative
LIPT2	YTHDF3-AS1	377	0.367662	1.41876e-13	postive
MTF1	YTHDF3-AS1	377	-0.317408	2.56357e-10	negative
FDX1	FZD4-DT	377	0.301112	2.20345e-09	postive
LIPT2	FZD4-DT	377	0.385942	6.56207e-15	postive
LIPT1	AC024361.2	377	0.307376	9.7883e-10	postive
DLST	AC009034.1	377	-0.373348	5.5676e-14	negative
FDX1	AC073957.3	377	-0.360057	4.81851e-13	negative
NLRP3	SNHG1	377	-0.358243	6.41885e-13	negative
FDX1	AP003392.5	377	0.328578	5.43213e-11	postive
FDX1	AL031282.2	377	-0.311402	5.75214e-10	negative
GCSH	EDRF1-DT	377	0.313273	4.48019e-10	postive
GCSH	TTC39C-AS1	377	0.37975	1.89951e-14	postive
SLC31A1	AC010618.3	377	-0.3018	2.0175e-09	negative
SLC31A1	AC126118.1	377	-0.344196	5.56699e-12	negative
ATP7B	AC004816.2	377	-0.32512	8.84135e-11	negative
FDX1	AC114730.3	377	-0.407645	1.31925e-16	negative
LIPT1	AC091057.1	377	-0.323991	1.03523e-10	negative
NLRP3	LINC02387	377	-0.321193	1.52606e-10	negative
DLST	AL023284.4	377	-0.340933	9.05629e-12	negative
SLC31A1	AL023284.4	377	-0.366436	1.73172e-13	negative
LIAS	DANCR	377	0.339274	1.15729e-11	postive
FDX1	AC005498.2	377	0.300536	2.37182e-09	postive
LIPT1	MRPS30-DT	377	0.33983	1.06617e-11	postive
SLC31A1	MRPS30-DT	377	-0.346533	3.9151e-12	negative
CDKN2A	SNHG14	377	-0.304967	1.34038e-09	negative
GCSH	AL121990.1	377	0.337397	1.52462e-11	postive
GCSH	AC009148.1	377	0.367575	1.43916e-13	postive
SLC31A1	AC009148.1	377	-0.307262	9.93574e-10	negative
FDX1	AC145343.1	377	0.308069	8.93777e-10	postive
LIPT2	AC145343.1	377	0.352631	1.54133e-12	postive
FDX1	ZNF687-AS1	377	0.316313	2.97461e-10	postive
GCSH	ZNF687-AS1	377	0.306473	1.10158e-09	postive
LIPT1	ZNF687-AS1	377	0.326123	7.68102e-11	postive
LIPT2	ZNF687-AS1	377	0.353885	1.26908e-12	postive
LIPT1	AC016355.1	377	0.335803	1.92408e-11	postive
MTF1	AC139530.1	377	-0.362962	3.03179e-13	negative
SLC31A1	AC067747.1	377	-0.353877	1.27068e-12	negative
NLRP3	AC024075.2	377	-0.302887	1.75417e-09	negative
SLC31A1	AC024075.2	377	-0.315714	3.22567e-10	negative
NLRP3	AC093278.2	377	0.468869	4.1236e-22	postive
LIPT2	EXOSC10-AS1	377	0.431179	1.36499e-18	postive
SLC31A1	AC010997.5	377	-0.381526	1.40369e-14	negative
FDX1	AP003170.4	377	0.320363	1.7109e-10	postive
SLC31A1	AC093732.2	377	-0.325224	8.71428e-11	negative
LIPT1	AC037198.2	377	-0.356726	8.14722e-13	negative
NLRP3	AC037198.2	377	0.326631	7.15226e-11	postive
GCSH	LINC01184	377	0.409118	1.00137e-16	postive
LIPT1	LINC01184	377	0.329984	4.44789e-11	postive
GCSH	AC040169.1	377	0.497061	4.8071e-25	postive
SLC31A1	AC016957.2	377	-0.437756	3.56447e-19	negative
MTF1	AP001363.2	377	-0.312931	4.69058e-10	negative
GCSH	STX17-AS1	377	0.393051	1.88354e-15	postive
LIPT1	STX17-AS1	377	0.433886	7.88226e-19	postive
LIPT2	URB1-AS1	377	0.319728	1.8671e-10	postive
LIPT2	AC008105.3	377	-0.329085	5.05494e-11	negative
NLRP3	AC008105.3	377	0.337405	1.5228e-11	postive
GCSH	AC018607.1	377	-0.346728	3.80168e-12	negative
SLC31A1	AL355312.3	377	0.302915	1.74798e-09	postive
SLC31A1	DM1-AS	377	-0.339069	1.19287e-11	negative
NLRP3	AC018558.1	377	-0.30719	1.00302e-09	negative
LIPT2	AC016405.3	377	0.303389	1.64421e-09	postive
NLRP3	AC243960.3	377	0.300989	2.2383e-09	postive
SLC31A1	AL390208.1	377	-0.310433	6.54242e-10	negative
DBT	ATP1A1-AS1	377	0.329056	5.07603e-11	postive
LIPT2	AC010186.1	377	0.333229	2.79346e-11	postive
NLRP3	AC243960.1	377	0.453336	1.31531e-20	postive
FDX1	AL049795.1	377	-0.308342	8.62243e-10	negative
NLRP3	SENCR	377	0.445691	6.78215e-20	postive
MTF1	PRANCR	377	-0.344971	4.95558e-12	negative
NLRP3	PRANCR	377	-0.355594	9.72623e-13	negative
LIPT2	AC068620.1	377	0.302704	1.79607e-09	postive
LIPT1	PRKAG2-AS1	377	0.353206	1.41012e-12	postive
LIPT2	KCTD21-AS1	377	0.314835	3.63217e-10	postive
FDX1	AC037459.2	377	-0.326543	7.24121e-11	negative
GCSH	ARHGAP5-AS1	377	0.321251	1.51386e-10	postive
NLRP3	AC007038.1	377	-0.347059	3.61573e-12	negative
SLC31A1	AC007038.1	377	-0.378721	2.26156e-14	negative
LIPT2	AC023509.3	377	0.411957	5.86339e-17	postive
ATP7B	AC074135.1	377	0.321447	1.47353e-10	postive
ATP7B	IGF2-AS	377	0.310571	6.42318e-10	postive
FDX1	C1RL-AS1	377	-0.341118	8.81065e-12	negative
MTF1	AL139274.2	377	-0.305359	1.27372e-09	negative
NLRP3	AL139274.2	377	-0.305321	1.28007e-09	negative
NLRP3	AC108134.4	377	-0.326985	6.80356e-11	negative
ATP7B	LHX1-DT	377	0.313678	4.24356e-10	postive
NLRP3	AL023653.1	377	0.374872	4.31982e-14	postive
LIPT1	AC092418.2	377	0.332926	2.91841e-11	postive
FDX1	AC002467.1	377	0.302782	1.77811e-09	postive
LIPT1	AC002467.1	377	0.392293	2.15459e-15	postive
LIPT2	AC002467.1	377	0.333737	2.59603e-11	postive
FDX1	AC132872.3	377	-0.346856	3.72848e-12	negative
GCSH	AC132872.3	377	-0.381632	1.37841e-14	negative
NLRP3	DNAJC3-DT	377	-0.376909	3.07014e-14	negative
ATP7B	CYTOR	377	-0.352513	1.56971e-12	negative
MTF1	CYTOR	377	-0.395265	1.26888e-15	negative
LIPT1	AC138207.2	377	0.308703	8.22256e-10	postive
MTF1	AC138207.2	377	-0.391232	2.59937e-15	negative
NLRP3	LINC02828	377	0.4519	1.7958e-20	postive
NLRP3	AC107308.1	377	-0.356545	8.38151e-13	negative
NLRP3	C10orf55	377	0.388022	4.56878e-15	postive
LIPT2	LINC01231	377	0.311402	5.75176e-10	postive
SLC31A1	AC004951.4	377	-0.326083	7.7247e-11	negative
NLRP3	AL354892.2	377	-0.355826	9.38044e-13	negative
SLC31A1	AC092620.1	377	-0.344119	5.63167e-12	negative
LIAS	SCAMP1-AS1	377	0.309569	7.33484e-10	postive
LIPT1	SCAMP1-AS1	377	0.408819	1.05913e-16	postive
PDHA1	LINC01232	377	0.316244	3.0025e-10	postive
LIPT1	AC011472.4	377	0.304824	1.36554e-09	postive
SLC31A1	AC011472.4	377	-0.330895	3.90564e-11	negative
NLRP3	LINC00702	377	0.427889	2.64313e-18	postive
FDX1	ARF4-AS1	377	0.307503	9.62716e-10	postive
GCSH	ARF4-AS1	377	0.361699	3.71041e-13	postive
LIPT1	ARF4-AS1	377	0.4517	1.8749e-20	postive
MTF1	ARF4-AS1	377	-0.310335	6.62759e-10	negative
PDHB	ARF4-AS1	377	0.405482	1.97255e-16	postive
GCSH	AC133552.5	377	0.326645	7.13744e-11	postive
LIPT1	AC133552.5	377	0.328027	5.87307e-11	postive
MTF1	AC133552.5	377	-0.312368	5.05727e-10	negative
LIPT2	AC011611.2	377	0.33551	2.00789e-11	postive
GCSH	AC068025.1	377	0.370662	8.68082e-14	postive
NLRP3	C1orf147	377	0.323754	1.07e-10	postive
NLRP3	LINC01094	377	0.76983	1.61288e-75	postive
NLRP3	LINC01679	377	0.512835	8.27986e-27	postive
LIPT1	AC016876.3	377	0.339494	1.12032e-11	postive
ATP7B	HLA-DQB1-AS1	377	-0.350295	2.20796e-12	negative
NLRP3	HLA-DQB1-AS1	377	0.447206	4.91656e-20	postive
NLRP3	AP001434.1	377	0.370179	9.3994e-14	postive
NLRP3	AC017083.1	377	-0.391408	2.51986e-15	negative
NLRP3	AL133551.1	377	-0.320047	1.78706e-10	negative
LIPT1	AC138028.4	377	-0.310378	6.58982e-10	negative
LIPT2	AC138028.4	377	-0.309705	7.204e-10	negative
NLRP3	AC138028.4	377	0.346289	4.06266e-12	postive
FDX1	DCST1-AS1	377	0.306922	1.03884e-09	postive
LIPT2	DCST1-AS1	377	0.34784	3.2117e-12	postive
GCSH	LINC00240	377	0.345441	4.61712e-12	postive
LIPT1	LINC00240	377	0.388138	4.47737e-15	postive
MTF1	AC234775.2	377	0.335962	1.88014e-11	postive
ATP7A	LINC01089	377	-0.300228	2.46693e-09	negative
SLC31A1	LINC01089	377	-0.389378	3.60337e-15	negative
GCSH	AC020558.1	377	0.33102	3.83635e-11	postive
LIPT1	AC020558.1	377	0.345489	4.58369e-12	postive
FDX1	PRKCZ-AS1	377	-0.364103	2.52448e-13	negative
MTF1	AL157838.1	377	0.308015	9.00133e-10	postive
NLRP3	AL157838.1	377	0.301948	1.9793e-09	postive
FDX1	SSBP3-AS1	377	-0.332345	3.17287e-11	negative
GCSH	ARAP1-AS2	377	-0.33543	2.03141e-11	negative
ATP7B	ITGB2-AS1	377	-0.322931	1.19971e-10	negative
NLRP3	ITGB2-AS1	377	0.405265	2.05354e-16	postive
NLRP3	AL121899.1	377	-0.351729	1.77129e-12	negative
NLRP3	LINC00920	377	0.351592	1.80909e-12	postive
FDX1	AL360181.2	377	-0.354531	1.14795e-12	negative
LIPT2	AL360181.2	377	-0.319605	1.89881e-10	negative
GCSH	AC002310.1	377	0.344615	5.22827e-12	postive
LIPT1	AC002310.1	377	0.354295	1.19091e-12	postive
NLRP3	AC002310.1	377	-0.351309	1.88973e-12	negative
SLC31A1	AC024257.4	377	-0.303014	1.72583e-09	negative
ATP7B	PPP3CB-AS1	377	-0.305139	1.31072e-09	negative
NLRP3	AC025871.2	377	-0.33511	2.12789e-11	negative
GCSH	PITPNA-AS1	377	0.366775	1.63899e-13	postive
LIPT1	PITPNA-AS1	377	0.379242	2.07044e-14	postive
NLRP3	PITPNA-AS1	377	-0.324269	9.95902e-11	negative
FDX1	AC093110.1	377	-0.327144	6.65339e-11	negative
LIAS	TAPT1-AS1	377	0.337153	1.58017e-11	postive
GCSH	GSN-AS1	377	-0.305729	1.21385e-09	negative
LIPT1	GSN-AS1	377	-0.344891	5.01581e-12	negative
NLRP3	GSN-AS1	377	0.34214	7.57007e-12	postive
NLRP3	LINC00996	377	0.471148	2.44376e-22	postive
MTF1	AL355075.4	377	-0.396373	1.04013e-15	negative
NLRP3	AL356417.2	377	0.310576	6.41905e-10	postive
MTF1	AC034236.2	377	-0.320249	1.73806e-10	negative
DLAT	AC005696.1	377	0.310479	6.50195e-10	postive
MTF1	AC083862.1	377	0.315021	3.54197e-10	postive
NLRP3	AC083862.1	377	0.301864	2.00083e-09	postive
LIPT1	AC034102.3	377	0.311454	5.71266e-10	postive
NLRP3	AC022126.1	377	0.326671	7.11165e-11	postive
NLRP3	AC005089.1	377	-0.309576	7.32843e-10	negative
LIPT2	AC090559.1	377	-0.307784	9.2783e-10	negative
NLRP3	AC090559.1	377	0.826874	2.87758e-96	postive
SLC31A1	DNM1P35	377	-0.303828	1.55359e-09	negative
GCSH	AL133215.2	377	0.325182	8.76601e-11	postive
MTF1	AL133215.2	377	-0.311688	5.53744e-10	negative
NLRP3	AL133215.2	377	-0.364062	2.54106e-13	negative
DLAT	USP2-AS1	377	0.418655	1.62543e-17	postive
FDX1	USP2-AS1	377	0.339514	1.11714e-11	postive
LIPT1	USP2-AS1	377	0.356589	8.32426e-13	postive
LIPT2	USP2-AS1	377	0.314896	3.60244e-10	postive
LIPT1	AC016727.1	377	0.36084	4.25491e-13	postive
SLC31A1	OSTN-AS1	377	-0.307342	9.83228e-10	negative
NLRP3	LINC00892	377	0.418886	1.55422e-17	postive
DLAT	AP000873.2	377	0.314328	3.8887e-10	postive
LIPT2	AP000873.2	377	0.335952	1.88286e-11	postive
GCSH	LINC01315	377	0.30066	2.33452e-09	postive
DLST	AC060766.4	377	-0.393722	1.67139e-15	negative
SLC31A1	AC060766.4	377	-0.3163	2.97984e-10	negative
LIPT1	KMT2E-AS1	377	0.304643	1.39796e-09	postive
MTF1	KMT2E-AS1	377	-0.354091	1.22913e-12	negative
LIPT2	AL096828.3	377	0.374765	4.39756e-14	postive
NLRP3	AL365361.1	377	0.346897	3.70554e-12	postive
LIPT2	TMEM254-AS1	377	0.304513	1.42164e-09	postive
LIPT1	DDX39B-AS1	377	0.365955	1.87212e-13	postive
MTF1	LINC02696	377	-0.340195	1.01023e-11	negative
NLRP3	LINC02696	377	-0.313683	4.24071e-10	negative
SLC31A1	RMST	377	-0.336861	1.6491e-11	negative
NLRP3	KIAA1671-AS1	377	0.311674	5.5475e-10	postive
GCSH	AC009779.2	377	0.383575	9.87755e-15	postive
LIPT1	AC009779.2	377	0.350598	2.10787e-12	postive
MTF1	AC009779.2	377	-0.301042	2.22327e-09	negative
NLRP3	TBX2-AS1	377	-0.404488	2.37104e-16	negative
DLST	AC103769.1	377	-0.31575	3.21002e-10	negative
MTF1	AC103769.1	377	-0.30998	6.94647e-10	negative
NLRP3	AC103769.1	377	-0.300515	2.37796e-09	negative
SLC31A1	AC103769.1	377	-0.332798	2.97242e-11	negative
SLC31A1	SNHG32	377	-0.416921	2.2719e-17	negative
NLRP3	CCR5AS	377	0.71354	3.19604e-60	postive
SLC31A1	AL359921.2	377	-0.45808	4.65494e-21	negative
LIPT1	ASH1L-AS1	377	0.30205	1.95354e-09	postive
LIPT1	AL158063.1	377	0.312733	4.81645e-10	postive
SLC31A1	AL158063.1	377	-0.307287	9.90394e-10	negative
LIPT1	LINC01952	377	0.317712	2.45967e-10	postive
NLRP3	C22orf34	377	0.301371	2.13139e-09	postive
NLRP3	AC015819.1	377	0.529642	8.60055e-29	postive
NLRP3	CARD8-AS1	377	0.34738	3.44376e-12	postive
DLST	AL355075.2	377	0.308463	8.48619e-10	postive
FDX1	AL355075.2	377	-0.312999	4.64826e-10	negative
SLC31A1	AL138756.1	377	0.432676	1.00815e-18	postive
GCSH	AC098487.1	377	0.341217	8.68288e-12	postive
SLC31A1	AL390719.2	377	-0.309981	6.94563e-10	negative
NLRP3	AC010615.2	377	-0.321365	1.49034e-10	negative
GCSH	AC022973.3	377	-0.342673	6.9914e-12	negative
SLC31A1	AL138895.1	377	0.301837	2.00774e-09	postive
NLRP3	LINC01943	377	0.392943	1.91998e-15	postive
GCSH	MAFTRR	377	0.37921	2.08189e-14	postive
DLST	AC002550.2	377	-0.393767	1.65822e-15	negative
SLC31A1	AC002550.2	377	-0.342741	6.92122e-12	negative
NLRP3	MACORIS	377	0.5116	1.14664e-26	postive
CDKN2A	FIGNL2-DT	377	-0.311631	5.57944e-10	negative
PDHA1	FIGNL2-DT	377	-0.327832	6.03703e-11	negative
NLRP3	AC004585.1	377	0.414833	3.39194e-17	postive
DLST	AC024060.2	377	-0.355519	9.84033e-13	negative
SLC31A1	AC024060.2	377	-0.398131	7.57604e-16	negative
LIPT1	AC008610.1	377	0.319032	2.05379e-10	postive
MTF1	AC008610.1	377	-0.300694	2.32437e-09	negative
SLC31A1	AC008610.1	377	-0.357189	7.5764e-13	negative
LIPT1	AC008771.1	377	0.336308	1.78758e-11	postive
NLRP3	AC008771.1	377	-0.362607	3.20924e-13	negative
GCSH	SNHG30	377	0.368526	1.2323e-13	postive
LIPT1	SNHG30	377	0.370902	8.34487e-14	postive
MTF1	SNHG30	377	-0.34403	5.70734e-12	negative
NLRP3	SNHG30	377	-0.360382	4.57602e-13	negative
NLRP3	AC069209.1	377	0.309457	7.44378e-10	postive
MTF1	AP000759.1	377	0.406675	1.5806e-16	postive
LIPT1	AC092171.4	377	0.329243	4.94264e-11	postive
SLC31A1	AC092171.4	377	-0.313673	4.24631e-10	negative
ATP7B	ABALON	377	0.303816	1.55596e-09	postive
GCSH	AC005332.3	377	-0.324615	9.48855e-11	negative
GCSH	AL354733.3	377	-0.300656	2.33568e-09	negative
SLC31A1	AC125494.2	377	-0.356563	8.35898e-13	negative
CDKN2A	AC007848.1	377	-0.319654	1.886e-10	negative
PDHA1	AC007848.1	377	-0.312729	4.81883e-10	negative
DLST	AL049840.5	377	0.343013	6.64565e-12	postive
GCSH	AL049840.5	377	-0.305963	1.17746e-09	negative
LIPT1	AL049840.5	377	-0.375558	3.85154e-14	negative
MTF1	AL049840.5	377	0.319146	2.02209e-10	postive
GCSH	AC064807.2	377	0.370819	8.45964e-14	postive
SLC31A1	AC009118.3	377	-0.361418	3.88035e-13	negative
LIAS	UBA6-AS1	377	0.342526	7.14689e-12	postive
FDX1	LINC01521	377	-0.300596	2.3535e-09	negative
